# Supplementary material for: Childhood traumas as a risk factor for HIV-risk behaviours amongst young women and men living in urban informal settlements in South Africa: A cross-sectional study
Source: PLoS One. 2018 Apr 6;13(4):e0195369. doi: 10.1371/journal.pone.0195369 (PMC5889178; doi:10.1371/journal.pone.0195369)
Supplement: S1 File — (CSV) [file pone.0195369.s001.csv]

cn	_101	_102	_110	_111	_112	_990a	_990b	_990c	_990d	_990e	_990f	_990g	_990h	_990i	_990j	_990k	_990l	audit_	alcoprob_	childtrau	hung_	anyipv12m	nonpart12m	livcom	edugrp_	condusls_	mainprt12m	casprt12m	onceprt12m	tsmprtn	tsm12m
33	24	1	3	3	1	1	1	1	1	1	1	1	1	1	1	1	1	0	0	0	1	0	0	3	2	1	0	0	0	0	0
33	22	1	3	3	3	1	1	1	1	1	1	1	1	1	1	1	4	0	0	3	1	1	0	.083333336	2	0	0	0	0	0	0
33	19	1	4	4	3	2	1	1	1	1	1	1	1	1	1	2	1	9	1	2	2	0	1	.33333334	2	1	0	0	0	0	1
33	21	1	4	3	4	4	4	2	4	1	4	4	1	1	4	4	2	0	0	23	2	1	1	4	1	1	0	0	0	0	0
33	24	1	3	3	3	1	1	1	1	1	1	1	1	1	1	1	1	0	0	0	1	0	0	2	2	1	0	0	0	0	0
33	24	1	4	3	3	1	1	1	1	1	1	2	1	1	1	1	1	0	0	1	2	1	0	.33333334	1	0	0	0	0	0	0
33	21	1	3	4	3	2	1	2	1	1	1	1	1	1	4	1	1	0	0	5	2	1	0	2	2	0	0	0	0	0	1
33	23	1	3	3	3	2	1	1	1	1	1	2	4	4	1	1	1	9	1	8	1	1	1	.25	2	0	1	0	0	1	1
33	20	1	3	2	2	1	1	1	1	1	2	2	3	1	3	2	2	0	0	8	1	0	0	.16666667	2	0	0	0	0	0	0
33	24	1	1	1	1	1	1	2	1	1	2	2	3	1	2	1	1	9	1	6	0	1	0	6	2	1	0	0	0	1	1
33	23	1	3	3	3	3	1	1	1	1	1	2	1	1	2	1	1	0	0	4	1	1	0	1	2	0	0	0	0	1	1
33	24	1	3	3	3	2	1	1	1	1	1	1	1	1	1	1	2	9	1	2	1	1	0	.66666669	2	0	0	0	0	1	0
33	26	1	3	3	3	4	1	1	1	1	1	3	1	2	1	1	1	4	0	6	1	1	0	16	3	0	0	0	0	0	0
33	22	1	3	3	1	1	1	1	3	1	3	1	3	1	1	3	3	0	0	10	1	1	1	1.3333334	2	0	0	0	0	1	0
33	19	1	3	3	3	1	1	1	1	1	1	2	1	1	1	1	1	0	0	1	1	1	1	2	2	1	0	0	0	0	0
33	29	1	3	3	3	1	1	1	1	1	1	1	1	1	1	1	1	0	0	0	1	1	0	3	2	1	0	0	0	1	0
33	24	1	1	1	1	1	1	1	2	1	1	2	1	1	1	2	1	2	0	3	0	1	0	3	4	0	0	0	0	0	0
33	22	1	2	4	4	1	1	1	1	1	1	1	1	1	1	1	1	0	0	0	2	0	0	.083333336	2	1	0	0	0	0	0
33	20	1	4	3	2	1	1	1	1	1	1	1	1	1	1	1	1	0	0	0	2	0	0	1	4	1	0	0	0	1	0
33	19	1	2	1	1	1	1	1	2	1	1	1	1	1	1	1	1	0	0	1	0	1	1	.16666667	4	1	0	0	0	0	0
25	19	1	1	1	1	1	1	1	1	1	1	1	1	1	1	1	1	0	0	0	0	0	0	19	3	1	0	0	0	0	0
25	20	1	4	3	3	2	2	2	2	1	2	2	1	1	2	1	1	9	1	7	2	1	1	20	3	1	0	0	0	1	0
25	19	1	1	1	2	1	2	1	1	1	1	1	4	1	1	1	1	0	0	4	0	0	0	17	4	0	1	0	0	1	1
25	18	1	3	3	3	1	1	1	1	1	1	1	1	1	1	1	1	13	1	0	1	1	0	15	2	1	0	0	0	1	1
25	25	1	3	3	3	2	1	1	1	1	1	1	1	1	1	1	1	2	0	1	1	1	0	25	2	1	0	0	0	1	1
25	23	1	3	3	2	2	1	2	1	1	1	4	1	1	2	2	1	0	0	7	1	0	0	23	2	0	0	0	0	0	0
25	21	1	1	1	1	1	1	1	1	1	1	2	1	1	2	1	1	1	0	2	0	0	0	21	3	1	0	0	0	1	1
25	18	1	2	1	1	1	1	1	1	1	1	1	1	1	1	1	1	2	0	0	0	0	0	1.6666666	2	1	0	0	0	0	0
25	21	1	4	4	4	2	1	3	2	2	1	3	1	1	3	1	1	0	0	9	2	1	1	2	2	1	0	0	0	0	1
25	19	1	1	3	1	1	1	1	1	1	1	1	2	2	1	3	1	0	0	4	0	0	0	12	2	0	0	0	0	1	0
25	24	1	1	1	1	1	3	2	1	3	2	4	1	3	4	2	4	10	1	18	0	1	0	24	2	1	0	0	0	1	1
25	20	1	3	4	4	2	1	4	1	1	2	1	1	1	1	1	1	0	0	5	2	1	0	20	2	0	0	0	0	0	0
25	20	1	4	3	3	2	1	1	1	1	1	1	1	1	1	1	1	3	0	1	2	1	1	20	4	1	0	0	0	0	0
25	21	1	3	1	3	2	1	1	1	1	1	1	2	1	4	1	1	0	0	5	1	1	1	.25	3	1	0	0	0	0	1
25	23	1	1	1	1	1	1	1	1	1	1	3	1	1	3	1	1	5	0	4	0	0	1	23	2	0	0	0	0	0	0
25	22	1	1	1	1	2	1	2	2	1	2	2	1	1	2	3	1	0	0	8	0	1	1	.75	2	1	0	0	0	0	0
25	26	1	3	3	3	1	1	1	1	1	1	2	1	1	2	1	1	20	1	2	1	1	0	17	2	0	0	0	0	0	0
25	19	1	3	3	3	3	1	1	1	2	2	2	1	1	2	1	1	5	0	6	1	1	0	19	3	0	0	0	0	1	0
25	22	1	2	1	2	4	4	1	2	2	2	3	3	1	4	2	1	0	0	17	1	0	0	2	2	0	0	0	0	0	0
25	24	1	3	3	2	2	1	1	1	1	2	2	4	1	4	1	1	5	0	9	1	1	0	24	4	0	0	0	0	0	0
26	30	1	4	3	2	2	2	1	1	1	1	1	1	1	1	1	1	0	0	2	2	0	0	28	3	1	0	0	0	0	0
26	20	1	4	4	4	2	3	2	4	2	2	2	2	2	2	2	2	0	0	15	2	1	1	.5	2	1	0	0	0	0	0
26	27	1	4	4	4	4	2	4	3	2	4	4	2	2	3	1	3	13	1	22	2	1	1	7	3	0	0	0	0	1	1
26	20	1	3	3	2	3	1	1	1	1	1	1	1	1	1	1	1	0	0	2	1	1	0	0	1	1	0	0	0	0	0
26	24	1	3	3	3	2	2	1	2	1	1	2	1	1	1	1	1	1	0	4	1	1	0	24	3	1	0	0	0	0	0
26	22	1	4	4	3	1	1	3	1	3	2	1	2	3	3	3	3	0	0	14	2	1	0	0	2	0	1	1	1	1	1
26	26	1	3	1	1	3	1	1	1	1	1	2	2	1	2	1	1	0	0	5	0	0	0	8	2	0	0	0	0	1	0
26	25	1	3	3	4	2	1	1	1	2	1	1	1	1	1	1	1	7	0	2	2	1	1	25	3	0	0	0	0	0	0
26	28	1	2	2	1	1	1	1	2	1	1	4	1	1	3	2	1	0	0	7	1	1	0	30	3	1	0	0	0	0	0
26	27	1	1	3	3	1	1	1	1	1	1	2	1	1	2	1	1	3	0	2	1	1	0	27	2	0	0	0	0	0	0
26	29	1	4	4	4	1	3	1	2	1	1	2	1	4	1	1	1	4	0	7	2	0	0	.16666667	3	0	0	0	0	1	0
26	21	1	3	3	3	2	1	1	1	1	1	1	1	1	1	1	1	0	0	1	1	1	0	.33333334	4	1	0	0	0	1	1
26	29	1	3	3	2	2	1	1	1	1	1	4	1	1	1	1	4	4	0	7	1	1	1	26	2	0	1	0	0	1	1
26	25	1	3	3	3	1	3	1	4	1	4	4	1	1	4	1	1	0	0	14	1	1	0	6	4	1	0	0	0	1	0
26	21	1	2	2	2	2	1	1	1	1	1	1	1	1	1	1	1	0	0	1	1	0	0	21	3		0	0	0	0	0
26	22	1	3	1	1	2	2	1	2	1	2	1	1	2	2	2	1	9	1	7	0	0	1	22	2	1	0	0	0	0	0
26	28	1	2	1	1	2	1	1	1	1	1	1	1	1	1	1	1	0	0	1	0	0	0	1.3333334	2	1	0	0	0	0	0
26	20	1	4	3	2	3	1	1	1	1	1	1	1	2	1	1	1	2	0	3	2	1	0	2	4	1	0	0	0	1	1
26	21	1	1	1	1	4	4	1	3	1	1	3	1	1	1	4	1	3	0	13	0	1	0	3	2	0	1	0	0	1	1
26	24	1	1	1	1	1	1	1	2	1	2	3	1	1	2	1	1	6	0	5	0	0	0	24	4	1	0	0	0	0	0
35	26	1	2	3	3	4	1	1	1	1	1	1	1	1	1	1	1	0	0	3	1	1	0	3	2	0	0	0	0	1	0
35	28	1	4	3	4	1	1	1	1	3	1	1	1	1	1	3	1	8	1	4	2	1	0	3	4	0	0	0	0	1	0
35	22	1	3	3	3	2	2	1	1	2	1	2	4	2	1	2	1	15	1	9	1	1	1	11	2	1	0	0	0	1	1
35	22	1	3	3	1	1	2	2	2	1	1	1	1	1	1	2	1	4	0	4	1	1	0	12	2	0	0	0	0	1	1
35	28	1	3	3	3	2	1	1	1	1	1	1	1	1	1	1	1	17	1	1	1	1	1	10	2	1	0	0	0	0	1
35	26	1	3	3	2	2	1	2	2	2	2	2	1	2	2	1	2	0	0	9	1	1	1	6	2	0	0	0	0	1	0
35	28	1	4	3	3	3	1	1	3	1	1	1	1	1	1	1	1	32	1	4	2	1	0	8	4	0	1	1	1	1	1
35	21	1	4	4	4	2	1	2	3	2	1	4	2	1	3	3	1	20	1	13	2	0	0	18	2	0	0	0	0	0	0
35	25	1	4	4	3	1	1	1	1	1	1	1	1	2	1	1	1	0	0	1	2	0	0	0	1	0	0	0	0	1	1
35	23	1	1	3	3	1	1	1	1	1	1	1	1	1	1	1	1	0	0	0	1	0	0	5	2	1	0	0	0	0	0
35	21	1	2	2	2	1	2	2	2	2	1	1	1	1	1	1	2	0	0	5	1	0	1	0	2	1	0	0	0	1	1
35	20	1	3	3	2	2	1	1	1	1	2	2	1	1	1	1	1	0	0	3	1	1	1	.75	4	1	0	0	0	1	1
35	24	1	3	3	3	3	1	1	2	1	1	2	1	1	2	1	1	4	0	5	1	1	0	3	2	1	0	0	0	0	0
35	25	1	2	4	4	3	1	1	1	1	3	1	1	1	1	1	1	0	0	4	2	1	0	23	2	1	0	0	0	0	0
35	20	1	4	4	4	4	4	1	3	1	1	4	4	1	1	2	1	9	1	15	2	1	1	3	2	1	0	0	0	1	1
35	24	1	4	4	4	2	1	1	2	1	4	4	1	1	1	1	1	0	0	8	2	0	0	.5	3	0	0	0	0	0	0
35	18	1	3	3	4	2	2	2	2	1	1	1	1	2	1	2	1	0	0	6	2	0	0	.41666666	2	0	0	0	0	1	1
35	20	1	3	3	4	3	3	3	3	3	3	4	1	1	3	3	4	1	0	22	2	1	0	20	2	0	0	0	0	1	1
35	22	1	4	3	3	2	1	1	1	1	2	2	1	1	2	1	1	12	1	4	2	1	1	8	2	0	0	0	0	1	1
35	20	1	4	4	3	4	2	1	2	1	3	2	1	1	2	1	1	3	0	9	2	0	1	2	2	0	1	0	0	1	1
32	20	1	3	3	3	1	1	2	1	1	3	4	1	1	2	1	1	10	1	7	1	0	1	.25	2	0	0	0	0	0	1
32	23	1	2	3	3	2	1	1	3	1	1	1	3	1	1	1	1	0	0	5	1	0	1	14	2	1	0	0	0	1	0
32	18	1	1	1	1	1	1	1	1	1	1	3	1	1	1	1	1	1	0	2	0	1	0	18	2	0	0	0	0	0	0
32	23	1	2	1	1	3	1	2	1	1	3	4	1	1	1	1	1	4	0	8	0	0	0	13	2		0	0	0	0	0
32	27	1	4	4	4	2	2	2	2	2	2	2	2	2	2	2	2	17	1	12	2	1	1	27	2	1	0	0	0	1	1
32	18	1	4	4	4	2	2	2	1	1	2	2	2	1	2	1	2	0	0	8	2	1	1	2	2	1	0	0	0	1	0
32	23	1	4	3	3	1	1	1	1	1	4	4	1	2	4	1	1	11	1	10	2	1	0	.75	2	0	0	0	0	0	0
32	25	1	3	3	3	4	1	1	1	1	1	4	1	1	1	1	1	5	0	6	1	1	0	.33333334	2	0	0	0	0	1	1
32	20	1	3	1	1	2	1	1	1	1	1	1	1	2	1	1	1	0	0	2	0	1	0	3	2	0	1	0	0	1	1
32	30	1	4	4	3	2	2	3	1	1	2	2	1	2	1	1	1	0	0	7	2	1	0	4	4	0	0	0	0	1	1
32	18	1	4	4	1	4	4	1	4	1	4	4	1	1	4	1	2	0	0	19	2	0	0	4	2	0	0	0	0	0	0
32	19	1	1	3	3	3	1	1	2	1	1	2	1	1	1	1	1	0	0	4	1	1	1	4	2	0	0	0	0	1	1
32	24	1	4	3	2	2	2	1	3	1	2	2	2	1	3	2	2	19	1	11	2	1	1	14	4	1	0	0	0	1	1
32	25	1	3	3	3	2	2	2	2	1	3	2	1	1	2	2	1	3	0	9	1	1	1	.16666667	2	0	0	0	0	1	1
32	29	1	2	3	3	2	2	1	3	1	1	1	1	1	2	2	1	3	0	6	1	0	0	6	1	1	0	0	0	0	1
32	18	1	3	3	4	2	1	1	1	2	2	2	2	1	2	1	1	9	1	6	2	1	0	18	2	1	0	0	0	1	1
32	21	1	4	4	4	2	2	1	1	1	1	2	1	1	3	1	3	0	0	7	2	0	0	.75	2	1	1	0	0	0	1
31	19	1	4	3	4	3	1	1	1	2	1	2	1	4	1	1	1	0	0	7	2	1	1	.58333331	2	0	0	0	0	1	0
32	25	1	3	3	3	2	1	1	1	1	1	1	1	1	1	2	1	0	0	2	1	0	0	.083333336	2	1	0	0	0	1	0
32	23	1	3	3	3	2	3	2	2	1	1	2	1	2	1	2	1	11	1	8	1	1	1	23	2	1	0	0	0	1	1
31	21	1	4	4	2	1	1	1	1	1	1	2	1	2	1	1	1	0	0	2	2	0	0	1	1	0	0	0	0	0	0
31	30	1	1	1	3	4	3	1	1	1	1	3	2	1	1	1	1	0	0	8	0	0	0	2	2	1	0	0	0	0	0
32	21	1	3	3	1	2	2	3	3	1	1	3	2	4	3	3	1	0	0	16	1	0	1	1	1	1	0	0	0	0	0
31	27	1	4	4	4	2	1	2	3	1	2	4	3	1	2	1	3	18	1	13	2	1	0	28	2	0	1	0	0	1	0
31	25	1	1	1	1	4	2	1	4	1	3	2	1	1	2	2	1	1	0	12	0	1	0	1.4166666	3	0	0	0	0	1	1
31	28	1	3	1	1	1	1	1	1	1	1	1	1	1	1	1	1	6	0	0	0	1	1	28	2	1	0	0	0	0	0
31	28	1	3	4	3	2	3	1	3	1	1	2	1	1	2	3	1	2	0	9	2	1	0	28	2	0	0	0	0	1	0
31	20	1	3	3	2	1	1	3	3	1	2	3	4	1	2	3	1	10	1	13	1	1	0	.66666669	4	0	0	0	0	1	1
31	26	1	3	3	2	1	1	1	1	1	1	1	1	1	1	1	1	0	0	0	1	1	0	7	2	1	0	0	0	1	0
31	26	1	4	4	4	4	4	2	1	2	4	4	1	1	1	2	1	0	0	15	2	1	0	2	1	1	0	0	0	1	1
31	27	1	4	3	3	3	1	1	1	1	4	1	1	1	1	1	1	0	0	5	2	1	0	.41666666	4	1	0	0	0	0	0
31	26	2	3	3	3	2	1	1	1	1	2	2	2	2	2	2	2	0	0	8	1	1	0	9	1	0	0	0	0	0	1
31	18	1	4	1	1	3	3	1	3	1	1	1	4	1	2	3	1	12	1	12	1	1	0	8	1	0	1	0	0	1	1
31	19	1	2	3	1	4	1	3	2	4	1	2	4	2	4	2	4	21	1	21	1	1	1	4	2	1	1	0	0	1	1
31	23	1	3	3	3	2	1	1	1	1	1	1	1	1	1	1	1	0	0	1	1	0	0	1	2	1	0	0	0	0	0
31	24	1	3	3	3	2	2	1	2	1	2	2	1	2	2	2	1	4	0	8	1	0	0	.25	2	0	0	0	0	0	0
31	21	1	1	1	1	1	1	1	1	1	2	2	1	1	1	1	1	0	0	2	0	1	0	18	4	0	0	0	0	1	0
31	22	1	3	3	3	2	1	1	1	1	1	1	1	1	1	1	1	0	0	1	1	0	0	1	2	1	0	0	0	0	1
31	24	1	3	3	3	2	2	2	1	1	2	2	1	1	1	1	1	0	0	5	1	0	0	.16666667	2	0	0	0	0	0	0
8	19	1	3	3	3	2	2	1	1	1	1	1	2	1	1	1	2	1	0	4	1	1	0	0	2	0	0	0	0	1	1
8	30	1	1	1	1	1	1	1	1	1	1	1	1	1	2	1	1	7	0	1	0	1	0	5	2	1	1	0	0	1	0
8	28	1	3	1	1	2	1	1	2	1	1	2	1	1	2	1	1	0	0	4	0	0	0	.83333331	2	1	1	0	0	1	1
8	24	1	4	4	4	1	1	1	1	1	1	1	1	1	1	1	1	4	0	0	2	1	0	6	1	1	0	0	0	0	0
8	26	1	3	3	3	1	3	1	3	3	1	1	1	1	1	1	1	0	0	6	1	1	0	3	2	1	1	0	1	0	0
8	26	1	4	3	2	2	2	1	1	2	1	2	3	3	1	1	1	0	0	8	2	1	1	7	2	0	0	0	0	1	0
8	25	1	3	3	3	1	1	1	1	1	1	1	1	1	1	1	1	4	0	0	1	0	0	1	2	1	0	0	0	1	1
8	21	1	1	1	1	3	1	1	1	1	1	1	1	1	1	1	1	0	0	2	0	0	0	.5	4	1	0	0	0	0	0
8	23	1	4	4	4	1	1	1	1	1	1	1	1	1	1	2	1	0	0	1	2	1	0	2	2	0	0	0	0	1	1
8	21	1	3	3	3	2	1	1	3	1	1	2	1	1	1	1	1	1	0	4	1	1	0	2	2	0	0	0	0	0	0
8	23	1	3	3	3	2	1	1	2	1	2	2	1	1	1	1	1	0	0	4	1	0	1	3	2	1	0	0	0	0	0
8	20	1	2	2	4	2	1	1	1	1	1	2	1	1	1	1	1	1	0	2	2	1	0	1	2	0	0	0	0	0	0
8	18	1	3	4	3	2	4	2	2	1	1	4	1	1	3	1	1	5	0	11	2	1	0	.66666669	4	0	0	0	0	1	0
8	24	1	3	2	3	2	2	1	1	1	1	1	1	1	1	1	1	3	0	2	1	1	1	5	2	0	0	0	0	1	1
8	24	1	3	2	2	4	1	1	1	1	1	1	1	1	1	1	1	2	0	3	1	0	0	7	2	1	1	0	0	1	1
8	28	1	1	1	1	2	4	1	3	1	3	3	1	1	1	3	1	2	0	12	0	0	0	3	4	0	0	0	0	0	0
8	24	1	1	1	1	1	2	1	1	2	2	2	1	1	1	1	2	10	1	5	0	1	0	.66666669	3	0	0	0	0	0	0
8	25	1	3	3	1	4	1	1	2	1	1	2	2	1	1	1	1	0	0	6	1	0	0	2	4	1	0	0	0	1	0
8	22	1	2	1	1	1	1	1	1	1	1	1	1	1	1	1	1	16	1	0	0	1	0	.41666666	4	0	0	0	0	0	0
8	23	1	3	3	2	2	1	1	1	1	1	1	1	1	2	1	1	0	0	2	1	0	0	.25	4	0	0	0	0	0	0
6	18	1	4	4	1	1	3	1	3	1	2	3	2	1	1	1	1	5	0	8	2	1	1	2	2	1	1	0	0	0	0
6	29	1	2	1	1	2	1	1	1	1	2	2	1	1	1	1	1	0	0	3	0	0	0	6	2	0	0	0	0	1	1
6	21	1	4	4	4	1	1	1	1	1	1	1	1	1	1	1	1	0	0	0	2	0	0	0	2	1	0	0	0	1	1
6	24	1	4	4	4	2	1	2	1	1	1	2	1	2	1	1	1	2	0	4	2	0	0	2.5	2	1	0	0	0	1	1
6	24	1	4	4	4	1	1	1	1	1	1	1	1	1	1	1	1	6	0	0	2	0	0	6	2	0	0	0	0	1	1
6	30	1	1	1	1	4	3	1	1	1	1	3	1	2	1	1	1	0	0	8	0	0	0	1	2	1	0	0	0	0	1
6	26	1	1	1	1	4	1	1	1	1	1	1	1	1	1	1	1	0	0	3	0	0	0	5	1	1	0	0	0	1	0
6	24	1	4	4	4	3	1	2	2	1	1	2	1	4	2	1	1	0	0	9	2	0	1	.83333331	4	1	0	0	0	1	0
6	27	1	3	3	3	2	2	1	3	2	2	3	1	3	3	4	3	28	1	17	1	1	1	1	4	1	0	0	0	1	1
6	23	1	4	4	3	1	3	1	3	1	1	3	1	1	3	1	1	0	0	8	2	0	0	6	2	1	0	0	0	0	1
6	25	1	4	3	3	3	1	1	1	1	1	1	1	1	2	1	1	0	0	3	2	1	0	4.5	3	0	0	0	0	0	0
6	20	1	3	1	3	2	2	1	2	1	2	2	2	1	2	1	1	0	0	7	1	1	1	.66666669	4	0	1	0	0	1	0
6	26	1	4	3	1	3	1	2	1	1	1	2	1	1	2	1	1	5	0	5	1	1	0	6	2	0	0	0	0	1	1
6	25	1	4	4	4	3	3	1	1	1	1	1	1	1	3	1	1	8	1	6	2	1	0	6	2	0	0	0	0	1	1
6	26	1	4	4	4	3	1	1	2	1	1	1	2	2	1	3	2	0	0	8	2	1	0	.58333331	2	1	0	0	0	0	1
6	20	1	4	4	3	2	3	1	1	1	1	1	4	1	1	4	1	0	0	9	2	1	0	6	4	0	0	0	0	0	0
6	22	1	3	1	1	2	1	1	1	1	4	4	1	1	4	1	1	0	0	10	0	1	0	4	2	0	0	0	0	1	0
6	26	1	3	3	3	2	1	1	1	1	1	2	1	1	2	1	1	0	0	3	1	0	0	5	4	0	0	0	0	1	0
6	25	1	3	3	3	4	1	4	4	1	1	4	1	1	2	1	1	2	0	13	1	1	0	3	2	1	0	0	0	1	0
6	19	1	3	3	1	1	1	1	1	1	1	1	1	1	1	1	1	0	0	0	1	0	0	4	2	1	0	0	0	1	0
4	30	1	4	4	4	4	1	1	1	2	1	4	1	1	1	1	1	1	0	7	2	0	0	7	4	1	0	0	0	0	0
4	21	1	3	3	3	3	2	1	1	1	2	4	1	1	2	2	2	5	0	10	1	1	1	.33333334	2	0	1	0	0	1	1
4	24	1	3	3	3	2	2	2	2	1	1	1	1	1	1	1	1	0	0	4	1	1	0	10	4	1	0	0	0	1	0
4	27	1	3	1	1	1	1	1	1	1	1	1	1	1	1	1	1	4	0	0	0	1	0	4	4	1	0	0	0	0	0
4	29	1	3	1	1	3	1	1	1	1	1	2	1	1	1	1	1	0	0	3	0	0	0	8	4	0	0	0	0	1	1
4	21	1	1	1	1	2	2	1	2	2	2	2	2	1	2	2	3	0	0	11	0	0	1	2.8333333	2	0	0	0	0	1	1
4	24	1	3	3	3	2	4	4	4	4	3	2	3	4	4	2	4	27	1	28	1	1	1	10	2	0	0	0	0	1	1
4	19	1	3	3	3	1	2	2	2	2	1	1	1	1	2	2	2	0	0	7	1	0	0	7	2	1	0	0	0	1	1
4	22	1	3	3	3	1	1	1	1	1	1	1	1	1	1	1	1	13	1	0	1	0	0	.66666669	2	1	0	0	0	0	0
4	24	1	2	1	1	1	1	1	1	1	1	1	1	1	1	1	1	0	0	0	0	0	0	4	2	1	0	0	0	0	0
4	19	1	4	4	4	2	1	1	1	1	1	1	1	1	1	1	1	0	0	1	2	0	0	19.583334	4		0	0	0	0	0
4	21	1	1	1	1	4	2	1	2	1	3	2	1	2	1	1	1	0	0	9	0	1	0	21.583334	4		0	0	0	0	0
4	26	1	1	1	1	4	3	1	4	1	4	4	1	2	4	1	1	4	0	18	0	1	0	26	2	0	0	0	0	1	1
4	24	1	3	1	1	1	1	1	1	1	1	1	1	1	1	1	1	0	0	0	0	0	0	.58333331	4	1	0	0	0	0	0
4	19	1	4	4	4	2	2	4	1	1	1	2	1	1	1	3	1	7	0	8	2	1	0	19	4	0	0	0	0	0	0
4	23	1	2	2	2	2	3	2	4	1	4	4	1	1	2	2	1	0	0	15	1	1	0	1	4	0	0	0	0	0	0
4	27	1	3	1	1	2	2	3	3	3	2	3	1	1	3	1	1	2	0	13	0	1	1	2	4	1	0	0	0	0	0
4	26	1	3	3	3	2	1	1	1	1	1	1	1	1	1	1	1	0	0	1	1	0	0	1	4	1	0	0	0	0	0
4	20	1	3	3	2	4	1	1	2	1	1	1	1	1	1	1	1	1	0	4	1	0	0	9	4	1	0	0	0	1	1
4	25	1	2	1	1	1	1	2	2	1	1	1	1	2	1	1	1	5	0	3	0	0	0	2	4	1	0	0	0	1	0
4	22	1	3	3	2	3	2	1	1	1	1	2	1	1	1	1	1	6	0	4	1	1	0	.5	4	1	0	0	0	1	1
5	28	1	2	1	1	2	1	1	2	1	1	2	1	2	1	1	1	11	1	4	0	1	1	15	4	1	0	0	0	1	1
5	26	1	3	4	4	2	2	1	2	1	2	2	1	2	2	1	1	11	1	7	2	1	1	1	2	1	0	0	1	1	1
5	24	1	3	1	1	4	1	3	2	3	1	4	2	1	2	1	1	19	1	13	0	1	1	7.1666665	2	0	0	1	0	1	1
5	18	1	4	4	4	4	1	3	3	1	3	2	2	1	1	2	2	17	1	13	2	1	1	2	2	1	1	0	0	1	1
5	19	1	3	3	3	2	2	1	3	1	2	2	2	3	1	2	2	0	0	11	1	1	0	0	2	1	0	0	0	1	1
5	27	1	3	3	1	2	1	1	1	1	1	1	1	1	1	1	1	0	0	1	1	0	0	19	4	0	0	0	0	0	0
5	22	1	3	3	2	2	2	4	4	2	4	2	2	1	2	2	1	8	1	16	1	0	0	22	4	0	0	0	0	0	1
5	20	1	3	3	3	2	2	1	2	1	3	2	2	1	2	2	1	11	1	9	1	1	0	20	2	1	1	0	0	0	0
5	23	1	4	4	4	2	1	2	2	1	2	2	1	1	2	1	1	0	0	6	2	1	0	8	2	0	1	0	0	1	1
5	23	2	3	3	3	1	2	2	1	1	2	1	1	1	2	1	1	0	0	4	1	0	1	9	3	0	0	0	0	1	0
5	26	1	4	4	4	3	4	3	4	2	4	4	4	3	3	3	1	0	0	26	2	1	1	5	2	1	0	0	0	1	1
5	26	1	3	3	2	2	1	1	1	1	2	1	1	1	1	1	1	3	0	2	1	1	0	8	2	0	0	0	0	1	1
5	29	1	3	3	3	1	1	1	1	1	1	1	1	1	1	1	1	0	0	0	1	0	0	1.5	3	1	0	0	0	1	0
5	30	1	3	3	3	2	2	1	2	2	2	1	1	1	1	1	1	11	1	5	1	1	1	.58333331	4	1	0	0	0	1	1
5	28	1	1	1	1	4	1	2	1	1	1	2	1	1	1	1	1	9	1	5	0	1	0	3	2	0	0	0	0	0	0
5	20	1	4	4	3	4	1	1	1	1	1	4	1	1	1	1	1	0	0	6	2	0	0	5	2	1	0	0	0	1	0
5	24	1	3	3	4	4	4	2	2	1	1	1	3	3	3	2	2	12	1	16	2	0	1	.16666667	4	1	0	0	0	1	0
5	29	1	2	2	2	1	1	1	1	1	2	1	3	1	1	1	1	8	1	3	1	0	0	8	2	0	0	0	0	1	1
5	22	1	3	3	1	2	1	1	2	2	2	2	1	2	1	1	1	8	1	6	1	1	0	22	4	0	0	0	0	0	0
5	25	1	2	1	1	1	1	1	1	1	1	2	1	1	1	1	1	1	0	1	0	1	0	3	4	0	0	0	0	1	1
20	19	1	4	3	1	1	2	1	1	2	1	2	2	1	2	2	1	6	0	6	1	1	1	5	2	0	0	0	0	1	1
20	23	1	3	3	2	2	1	2	4	2	1	2	1	1	1	1	1	0	0	7	1	1	0	12	2	0	0	0	0	0	0
20	21	1	3	3	3	1	1	2	2	1	2	2	1	1	2	1	1	0	0	5	1	0	0	21	2		0	0	0	0	0
20	21	1	1	1	1	1	1	1	1	1	1	1	1	1	1	1	1	7	0	0	0	0	0	21	3		0	0	0	0	0
20	29	1	4	4	3	1	1	1	1	1	1	2	1	1	1	1	1	0	0	1	2	1	0	.66666669	2	1	0	0	0	1	0
20	27	1	1	4	2	2	1	1	1	1	1	1	1	1	1	1	1	0	0	1	1	1	1	5	2	0	0	0	0	1	1
20	20	5	3	1	1	1	1	1	1	1	1	1	1	2	1	1	1	2	0	1	0	1	0	.083333336	4	1	0	0	0	1	1
20	30	1	4	4	4	1	1	1	2	1	1	1	1	1	1	1	1	0	0	1	2	1	1	2	4	1	0	0	0	1	1
20	30	1	3	3	3	2	1	1	2	1	2	1	1	1	1	1	1	6	0	3	1	1	0	6	1	1	0	0	0	1	1
20	30	1	3	1	4	3	1	2	1	1	1	2	3	4	2	1	1	18	1	10	1	1	0	30	2
20	24	1	3	3	3	3	4	1	2	1	2	2	1	1	2	1	1	8	1	9	1	1	1	2	2	1	0	0	0	1	1
20	26	1	3	3	2	2	3	1	2	1	2	3	1	2	4	1	4	0	0	14	1	1	1	0	2	0	0	0	0	1	0
20	26	1	3	3	2	2	2	1	4	1	4	3	2	1	2	2	1	10	1	13	1	0	1	8	4	1	0	0	0	1	1
20	25	1	1	1	1	1	1	1	1	1	1	3	1	1	2	1	1	2	0	3	0	0	0	21	4	1	0	0	0	1	0
20	25	1	1	1	1	3	2	3	4	1	4	4	3	3	3	1	1	3	0	20	0	0	0	1	2	1	1	0	0	1	0
20	22	1	3	3	3	2	2	2	2	1	1	1	1	1	1	1	1	0	0	4	1	1	0	4	2	1	0	0	0	0	1
20	24	1	4	4	4	4	3	4	1	4	4	3	1	1	1	1	1	7	0	16	2	0	1	24	1	0	0	0	0	1	1
20	28	1	3	4	3	4	2	4	2	2	4	1	2	4	4	1	3	25	1	21	2	1	1	27	2	1	1	0	0	1	1
20	19	1	3	3	3	2	2	2	2	1	2	2	1	1	2	1	1	0	0	7	1	1	0	19	2	1	0	0	0	1	1
20	23	1	4	4	4	3	2	4	1	3	1	1	1	3	1	2	2	12	1	12	2	0	0	5	1	1	0	0	0	1	1
18	27	1	3	2	3	2	2	2	1	2	2	2	1	1	1	1	1	0	0	6	1	1	1		2
18	27	1	4	3	4	3	1	4	1	1	2	4	1	4	4	1	1	0	0	15	2	1	1	20	2	1	0	0	0	1	1
18	19	1	4	4	4	3	3	4	3	3	4	4	4	4	4	1	4	28	1	29	2	1	1	19	2	0	0	0	0	1	1
18	20	1	3	3	3	1	2	2	1	1	1	3	1	3	2	1	1	10	1	7	1	1	1	20	2	0	0	0	0	1	0
18	22	1	3	4	1	2	1	1	1	1	2	2	1	1	1	1	1	3	0	3	1	0	0	19	2	0	0	0	0	0	0
18	25	1	3	1	1	1	2	1	2	1	1	2	1	1	1	1	1	3	0	3	0	0	0	17	4	1	0	0	0	1	0
18	23	1	4	4	3	2	2	1	1	1	1	2	1	1	1	1	1	6	0	3	2	1	0	22.75	2	0	0	0	0	0	0
18	19	1	3	3	3	2	1	4	1	1	1	1	1	1	1	1	1	5	0	4	1	0	0	14	2	1	0	0	0	1	1
18	22	2	4	4	4	4	4	2	2	2	4	4	4	4	2	4	2	5	0	26	2	1	1	2	1	0	0	0	0	1	1
18	30	1	3	3	3	2	3	2	3	2	2	4	3	2	3	3	3	11	1	20	1	1	1	22	3	1	0	0	0	1	1
18	23	1	1	1	1	1	1	1	1	2	1	2	2	1	2	1	2	0	0	5	0	0	0	16	4	1	0	0	0	0	0
18	20	1	3	1	1	2	1	1	1	1	1	2	1	1	1	1	1	0	0	2	0	0	1	4	3
18	20	1	4	4	4	4	1	1	1	1	1	1	3	2	1	1	1	0	0	6	2	0	0	4	2	1	0	0	0	1	0
18	28	1	3	3	2	1	2	1	4	2	4	4	1	1	4	2	1	8	1	15	1	1	0	28	4	0	0	0	0	0	0
18	25	1	3	3	4	4	4	2	2	4	2	2	1	1	1	1	1	1	0	13	2	0	0	2	2		0	0	0	0	0
18	22	1	4	4	3	2	1	1	1	1	1	1	1	1	1	1	2	16	1	2	2	0	1	22	2	0	0	0	0	1	1
18	30	1	3	1	1	2	1	3	1	1	1	2	1	1	1	1	1	7	0	4	0	1	0	30	2	1	0	0	0	0	0
18	25	1	2	2	2	1	1	1	1	1	1	1	1	1	1	1	1	0	0	0	1	0	0	25	4		0	0	0	0	0
18	19	1	3	1	1	2	2	1	2	1	1	1	1	1	1	1	1	1	0	3	0	1	1	19	4	0	0	0	0	0	0
18	24	1	3	1	1	1	1	2	1	1	1	2	1	1	1	2	1	8	1	3	0	1	0	24	4	0	0	0	0	1	0
17	21	1	2	1	1	1	2	2	2	2	3	2	2	3	2	3	2	21	1	14	0	1	1	2.5	2	1	0	0	0	0	0
17	22	1	3	3	3	2	1	2	2	1	2	2	1	1	1	2	1	0	0	6	1	1	0	2	2	1	0	0	0	1	1
17	19	1	1	1	1	1	1	1	3	1	2	2	1	1	1	1	1	5	0	4	0	1	0	19.416666	4	0	0	0	0	0	0
17	25	1	4	3	3	1	1	2	2	1	2	2	1	1	1	1	1	7	0	4	2	1	0	2	4	0	0	0	0	0	0
17	24	1	3	3	3	1	2	1	2	1	1	3	1	1	1	2	2	0	0	6	1	1	1	1.1666666	2
17	22	1	4	3	3	2	2	1	1	1	1	2	1	2	1	1	1	0	0	4	2	1	0	.083333336	4		0	0	0	0	0
17	24	1	3	3	3	2	2	1	1	1	2	1	1	1	1	1	1	8	1	3	1	1	1	.083333336	4
17	22	1	3	3	2	1	1	1	1	1	1	1	1	1	1	1	1	9	1	0	1	0	0	4	2		0	0	0	0	0
17	22	1	1	1	1	1	1	1	1	1	1	2	1	1	2	1	1	6	0	2	0	1	1	22	4	1	0	0	0	0	0
17	21	1	4	3	3	1	1	1	2	1	2	2	4	2	2	2	1	23	1	9	2	1	0	21	2	1	0	0	0	1	1
17	21	1	3	3	3	1	2	1	3	1	3	1	1	1	1	3	1	2	0	7	1	1	1	21	2	0	0	0	0	1	1
17	27	1	4	3	4	3	1	1	2	1	1	2	1	1	1	1	1	0	0	4	2	1	1	4	2	0	0	0	0	1	1
17	24	1	2	2	2	1	1	1	2	1	1	2	2	1	1	1	1	0	0	3	1	1	0	5	2	0	0	0	0	1	1
17	27	1	3	3	3	2	2	2	1	1	2	2	1	1	1	1	1	0	0	5	1	1	0	0	2	0	0	0	0	0	0
17	29	1	3	1	1	1	1	1	1	1	1	2	1	1	2	1	1	0	0	2	0	1	0	4	3	1	0	0	0	0	0
17	26	1	3	3	1	2	3	3	4	2	3	3	1	1	3	1	1	0	0	15	1	1	1	0	4
17	28	1	2	2	2	1	2	1	2	2	2	1	1	1	1	2	1	0	0	5	1	0	1	.5	2	0	0	0	0	1	1
17	24	1	3	3	3	3	1	1	4	1	4	3	1	2	2	1	1	2	0	12	1	0	0	6	2	1	0	0	0	1	1
17	23	1	3	2	4	2	1	1	1	1	1	1	1	2	1	1	1	2	0	2	2	0	0	23	1	1	0	0	0	0	0
17	22	1	1	1	1	1	1	2	2	2	2	2	1	1	1	2	1	0	0	6	0	1	1	1	3	1	0	0	0	0	0
30	26	1	2	2	1	4	1	1	2	1	2	2	1	1	2	1	1	9	1	7	1	1	1	26	2	1	0	0	0	1	1
30	21	1	3	1	3	2	1	1	3	3	2	2	4	1	3	2	3	4	0	15	1	1	1	6.1666665	3	0	0	0	0	1	1
30	24	1	3	3	3	2	1	2	1	1	1	1	1	1	1	1	1	0	0	2	1	1	0	24	3	0	0	0	0	0	0
30	26	1	1	1	1	1	1	1	4	4	2	2	4	1	1	3	3	0	0	15	0	0	0	6.0833335	3	0	0	0	0	0	0
30	26	1	4	3	3	2	1	2	1	1	1	1	1	1	1	1	1	13	1	2	2	1	0	26	2	1	0	0	0	0	0
30	24	1	2	2	2	1	2	2	2	2	2	2	2	3	2	2	2	8	1	12	1	0	1	24	2	1	1	0	0	0	0
30	23	1	4	3	3	2	2	1	1	1	1	2	1	4	1	4	1	9	1	9	2	1	0	1.4166666	2	0	1	0	0	1	1
30	30	1	4	4	3	2	1	1	1	1	2	2	1	1	1	1	1	0	0	3	2	1	0	16	2	1	0	0	0	1	0
30	28	1	3	3	1	1	1	1	1	1	1	1	1	1	1	1	1	2	0	0	1	0	0	28	4	1	0	0	0	0	0
30	29	1	3	2	4	2	1	2	1	1	1	1	1	1	1	2	1	0	0	3	2	1	0	3	2	1	0	0	0	1	0
30	23	1	4	4	4	2	4	3	4	2	1	4	1	3	4	1	2	0	0	19	2	1	1	13	2	1	0	0	0	1	1
30	23	1	1	1	1	1	1	2	1	1	1	2	1	1	1	1	1	0	0	2	0	1	0	23	4	0	0	0	0	0	0
30	21	1	2	1	1	2	2	1	2	1	2	2	1	1	1	1	1	0	0	5	0	0	0	21	4		0	0	0	0	0
30	21	1	2	1	1	1	1	1	2	1	1	2	1	1	1	1	1	2	0	2	0	0	0	1	4	1	0	0	0	0	0
30	24	1	3	3	4	2	1	1	2	1	1	2	2	1	2	1	1	0	0	5	2	1	0	18	4	1	0	0	0	0	0
30	20	1	3	2	1	2	1	1	2	1	1	1	1	1	1	1	1	11	1	2	1	0	0	20	4		0	0	0	0	0
30	19	1	2	2	1	1	1	1	2	1	2	2	4	1	2	2	1	2	0	8	1	1	0	19	4	0	1	0	0	1	1
30	23	1	4	4	4	2	1	1	2	2	1	2	1	1	2	1	1	0	0	5	2	0	0	13	4	0	0	0	0	1	1
30	22	1	1	1	1	2	3	1	3	1	2	4	4	1	3	2	1	2	0	15	0	1	1	6.1666665	3	0	0	0	0	0	0
30	24	1	4	3	3	4	4	4	4	1	4	4	4	1	4	4	1	6	0	27	2	0	0	24	4	1	0	0	0	1	1
28	28	1	3	3	4	1	1	1	1	2	3	2	1	1	2	2	1	0	0	6	2	1	1	2.3333333	2	1	0	0	0	1	0
28	24	1	3	2	1	1	1	1	1	1	2	1	1	1	1	1	1	0	0	1	1	0	0	21	4	1	0	0	0	0	0
28	24	1	3	3	1	2	2	2	1	1	1	3	1	2	1	1	1	4	0	6	1	1	1	24	4	0	1	0	0	1	1
28	26	1	4	4	3	1	1	1	1	1	1	1	1	1	1	1	1	3	0	0	2	1	0	26	2	1	0	0	0	0	1
28	24	1	4	4	1	1	1	1	1	1	1	1	1	1	1	1	1	0	0	0	2	1	0	2.5	2	1	1	0	0	1	1
28	29	1	3	1	3	4	4	3	4	2	4	4	2	4	4	2	4	0	0	29	1	1	0	29	4	0	0	0	0	1	0
28	25	1	1	1	1	1	1	1	2	1	1	1	1	1	1	1	1	8	1	1	0	1	1	5	3	0	0	0	0	0	0
28	19	1	4	3	3	2	1	2	1	1	1	2	1	1	1	1	1	0	0	3	2	0	0	19	3		0	0	0	0	0
28	25	1	4	4	4	4	3	4	1	1	1	3	3	4	3	2	1	2	0	18	2	1	0	.25	1	0	0	0	0	0	0
28	23	1	3	3	3	1	1	1	2	1	3	1	1	1	1	1	1	4	0	3	1	0	0	35	4	1	0	0	0	0	0
28	22	1	3	1	1	2	4	1	2	2	2	2	1	1	2	2	1	4	0	10	0	1	1	.083333336	4	1	0	0	0	1	1
28	20	1	2	1	1	1	2	2	2	2	2	1	2	1	1	1	2	9	1	7	0	1	1	4	2	0	0	0	0	0	0
28	23	1	4	4	4	1	1	1	1	2	1	2	1	1	1	1	1	3	0	2	2	1	0	15	1	1	0	0	0	1	0
28	29	1	4	4	3	2	2	2	1	3	3	1	2	2	1	1	1	8	1	9	2	1	0	28	4	1	1	1	0	1	1
28	23	1	4	1	1	1	2	1	1	1	2	2	1	1	2	1	1	10	1	4	1	1	0	.5	2	1	0	0	0	1	0
28	28	1	4	4	4	4	4	1	4	1	4	4	4	1	4	3	1	6	0	23	2	0	0	12	4	0	0	0	0	1	1
28	23	1	2	2	1	1	1	1	1	1	1	1	1	1	1	1	1	4	0	0	1	1	0	20	4	1	1	0	0	0	0
28	20	1	1	1	1	4	1	2	3	1	1	1	1	1	1	1	1	0	0	6	0	0	0	20	4		0	0	0	0	0
28	18	1	4	4	1	1	1	1	2	1	1	1	1	1	1	1	1	0	0	1	2	0	0	14	3		0	0	0	0	0
28	25	1	1	1	1	1	1	1	1	1	1	1	1	1	1	1	1	0	0	0	0	0	0	25	4		0	0	0	0	0
13	22	1	3	3	2	3	1	1	1	2	1	2	1	1	1	1	1	23	1	4	1	1	0	.16666667	3	0	0	0	0	1	1
13	18	1	1	1	2	1	3	3	1	1	1	2	1	1	1	1	1	3	0	5	0	1	0	1	2	0	0	0	0	0	0
13	19	1	3	3	3	2	1	1	1	1	2	2	1	1	1	2	3	0	0	6	1	1	0	2	4	1	0	0	0	0	0
13	22	1	3	1	1	1	1	1	1	1	1	2	1	2	1	1	1	0	0	2	0	0	0	.083333336	2		0	0	0	0	0
13	19	1	3	3	3	2	1	1	2	1	1	2	1	1	2	2	1	0	0	5	1	1	1	7	4	0	0	0	0	0	0
13	29	1	3	4	2	2	1	3	2	1	2	3	1	4	2	1	1	7	0	11	2	1	0	4.5	2	1	0	1	0	1	1
13	22	1	2	2	2	2	1	1	1	1	1	1	1	1	1	2	1	6	0	2	1	1	1	4.6666665	2	1	0	0	0	1	1
13	30	1	4	4	3	3	1	2	3	1	1	1	1	3	1	1	1	0	0	7	2	0	0	4	1	0	0	0	0	1	0
13	28	1	3	4	4	2	2	1	1	1	4	2	1	1	2	1	1	18	1	7	2	1	1	3	2	1	1	0	0	1	1
13	21	1	3	3	3	2	2	1	2	2	2	1	1	2	1	2	1	0	0	7	1	1	1	.16666667	2	1	0	0	0	1	1
13	23	1	3	1	1	1	2	1	3	1	2	3	1	1	2	1	1	4	0	7	0	1	1	4	3	0	0	0	0	1	0
13	22	1	3	1	3	2	2	2	1	1	1	1	1	1	1	1	2	0	0	4	1	1	1	1	4	0	0	0	0	1	0
13	30	1	4	4	3	2	1	1	2	1	1	2	1	1	1	1	1	2	0	3	2	1	1	1	4	1	0	0	0	1	1
13	20	1	1	1	1	2	1	1	2	1	2	2	1	1	1	1	1	13	1	4	0	0	1	9	2	1	0	0	0	1	0
13	26	1	2	3	2	3	1	1	1	2	1	1	1	3	3	2	3	0	0	10	1	1	1	.083333336	2	1	0	0	0	1	1
13	25	1	3	3	3	1	1	1	1	1	1	1	1	1	1	1	1	0	0	0	1	1	0	3	2	0	0	0	0	0	0
13	26	1	3	3	1	4	2	2	1	1	2	2	1	1	2	2	2	33	1	10	1	1	1	8	2	1	1	0	0	1	0
13	21	1	4	3	3	2	2	1	1	1	1	2	1	1	1	1	1	0	0	3	2	1	0	.25	2
13	21	1	2	3	3	3	3	2	2	1	2	1	1	1	1	2	1	0	0	8	1	1	0	.083333336	2	1	0	0	0	1	0
13	26	2	1	1	1	1	1	1	1	1	1	1	1	1	1	1	1	25	1	0	0	1	0	0	2	1	0	0	0	1	0
14	20	1	1	1	1	4	1	1	1	1	1	1	1	1	1	1	1	6	0	3	0	0	0	5.1666665	4	1	0	0	0	1	0
14	28	1	4	3	3	1	1	1	4	1	1	1	1	4	2	1	1	0	0	7	2	0	0	2.6666667	1		0	0	0	0	0
14	25	1	3	3	3	2	1	1	2	1	1	2	1	1	1	1	1	1	0	3	1	1	0	.16666667	4	0	0	0	0	1	0
14	29	1	3	3	2	1	2	1	1	1	2	2	1	1	1	1	1	4	0	3	1	1	0	.16666667	2	0	0	0	0	1	1
14	25	1	3	3	2	3	1	3	3	1	2	3	1	1	2	1	1	4	0	10	1	1	0	4	2	1	0	0	0	1	0
14	23	1	3	3	1	3	2	1	1	1	2	2	1	1	3	3	1	0	0	9	1	1	1	.66666669	2		0	0	0	0	0
14	25	1	1	1	1	1	1	1	1	1	1	1	1	1	1	1	1	1	0	0	0	1	1	.75	2	1	0	0	0	0	0
14	25	1	3	3	3	2	1	1	1	1	2	2	1	1	2	1	1	1	0	4	1	1	0	2	2		0	0	0	0	0
14	30	1	3	1	1	2	2	1	1	1	1	2	2	1	1	1	1	0	0	4	0	1	1	3	2	0	0	0	0	1	1
14	19	1	3	1	1	1	1	1	1	1	1	1	3	1	1	1	1	1	0	2	0	0	1	3	3	1	1	1	1	1	1
14	19	1	3	3	1	1	1	1	1	1	1	2	1	1	1	1	1	5	0	1	1	1	1	1	2	1	1	0	1	1	1
14	25	1	3	3	3	3	1	1	1	1	1	4	1	1	1	1	1	0	0	5	1	1	1	3	2	1	0	0	0	0	0
14	27	1	2	3	3	2	1	1	2	2	4	2	2	1	1	2	1	3	0	9	1	1	0	4	3	1	0	0	0	0	0
14	26	1	3	1	1	1	1	1	1	1	1	1	1	1	1	1	1	8	1	0	0	0	0	4.0833335	2	1	1	0	0	1	1
14	22	1	4	4	4	2	1	1	4	2	3	2	1	1	1	2	1	1	0	9	2	0	0	.41666666	4	1	0	0	0	0	0
14	22	1	3	3	4	2	1	3	3	1	2	2	3	3	3	3	2	10	1	16	2	1	1	.66666669	2	1	0	0	0	0	1
14	19	1	3	3	3	3	2	2	2	1	2	2	1	1	2	3	1	0	0	10	1	0	0	.41666666	2	0	0	0	0	1	1
14	18	1	3	3	3	2	1	2	2	1	2	2	1	1	2	1	1	0	0	6	1	1	0	.25	2
14	23	1	2	1	2	4	1	1	1	1	1	2	1	1	1	1	1	0	0	4	1	0	0	3	3		0	0	0	0	0
14	26	1	3	3	3	4	3	1	4	1	1	1	1	1	1	2	1	3	0	9	1	1	1	6.0833335	4
11	28	1	1	1	1	4	1	1	1	1	2	2	1	2	2	1	1	8	1	7	0	1	0	13	2	0	0	0	0	1	0
11	24	1	3	3	4	3	3	3	1	3	3	3	3	3	3	3	1	0	0	20	2	1	1	6.5	1	1	1	0	0	0	0
11	26	1	3	3	3	1	1	4	1	1	1	4	1	1	4	1	1	0	0	9	1	1	0	2.1666667	1	1	0	0	0	1	0
11	26	1	2	2	2	2	1	1	2	2	1	1	1	2	1	1	1	6	0	4	1	1	1	.58333331	4	1	0	0	0	1	1
11	23	1	1	3	1	2	2	1	2	2	3	3	1	1	2	2	1	0	0	10	0	1	1	1	2	1	1	1	1	1	1
11	30	1	3	4	4	4	4	4	4	2	4	4	4	1	4	1	2	11	1	26	2	0	0	25	2
11	29	1	3	3	3	1	1	4	1	1	1	2	1	1	1	1	1	0	0	4	1	1	0	3	2	0	1	0	0	1	1
11	23	1	1	1	4	4	3	1	4	2	4	1	1	1	1	3	3	14	1	16	1	1	1	10	2	0	0	0	0	1	1
11	19	1	1	1	1	1	1	1	1	1	1	1	1	1	1	1	1	0	0	0	0	0	1	2	2	0	0	0	0	1	0
11	20	1	3	3	2	1	1	1	1	1	2	1	2	1	1	1	1	9	1	2	1	1	0	0	2	1	0	0	0	1	1
11	24	1	3	3	3	1	1	1	3	1	3	3	1	1	3	2	1	0	0	9	1	1	0	2.0833333	2	0	0	0	0	1	0
11	21	1	3	3	1	1	1	1	1	1	1	1	1	1	1	2	2	0	0	2	1	0	0	0	2		0	0	0	0	0
11	22	1	3	3	3	2	4	1	2	1	4	4	3	1	4	2	1	9	1	17	1	1	0	2	4	0	0	0	0	1	1
11	20	1	4	4	4	2	1	1	1	1	1	1	1	1	1	1	1	0	0	1	2	1	0	3	2	1	0	0	0	0	0
11	23	1	4	2	2	2	2	2	1	1	1	1	1	1	1	1	1	2	0	3	2	1	0	5	3	0	0	0	0	1	0
11	29	1	3	3	3	4	1	1	1	1	1	2	1	1	1	1	1	3	0	4	1	1	1	.91666669	2	0	0	0	0	1	1
11	26	1	3	3	2	2	2	1	1	1	2	2	3	1	1	2	3	0	0	9	1	1	0	6	2		0	0	0	0	0
11	24	1	2	3	3	2	2	2	2	2	2	2	1	4	3	3	3	0	0	16	1	1	1	2	1	0	0	0	0	0	0
11	24	1	3	3	3	2	2	2	3	3	3	3	1	3	3	2	1	13	1	16	1	1	1	2.5	1	0	0	0	0	1	0
11	24	1	3	3	3	1	4	3	4	2	3	4	3	3	1	1	4	1	0	21	1	1	1	5	3	0	1	0	0	1	1
21	30	1	3	3	2	3	2	1	1	1	2	2	1	3	3	1	1	3	0	9	1	1	0	9	2	1	0	0	0	1	1
21	24	1	2	1	1	1	1	1	1	1	1	1	1	1	1	1	1	1	0	0	0	0	0	9	4	0	0	0	0	0	0
21	24	1	3	3	4	4	1	1	1	1	2	2	1	1	1	1	1	4	0	5	2	1	0	5	2	1	0	0	0	1	1
21	24	1	4	4	3	2	1	1	1	1	1	1	1	1	1	2	1	0	0	2	2	0	0	2	2	0	0	0	0	1	1
21	29	1	2	2	1	1	1	1	1	1	1	4	1	1	1	1	1	11	1	3	1	0	0	32	2	1	0	0	0	0	0
21	21	1	3	3	3	2	1	1	1	1	1	2	1	1	2	1	1	1	0	3	1	1	0	21	3	1	0	0	0	1	1
21	22	1	4	4	3	2	3	2	2	1	2	2	2	1	2	1	3	1	0	11	2	1	1	2.0833333	2	1	0	0	0	1	0
21	26	1	3	3	3	2	2	1	1	1	2	2	1	1	1	1	1	0	0	4	1	0	0	5	2	0	0	0	0	1	0
21	22	1	3	3	2	1	2	2	2	1	2	2	1	1	1	1	1	0	0	5	1	0	1	1	2		0	0	0	0	0
21	21	1	4	3	3	2	2	1	3	1	2	2	1	1	1	2	1	13	1	7	2	1	1	5	4
21	23	1	3	3	3	3	3	2	1	2	4	2	2	1	4	2	3	12	1	17	1	1	1	.5	1
21	20	1	4	4	4	2	1	1	1	1	1	1	1	1	1	2	1	4	0	2	2	1	1	.16666667	2	1	0	0	0	0	0
21	23	1	3	2	1	2	4	1	3	1	2	2	1	1	1	2	1	12	1	9	1	1	1	.5	4	0	0	0	0	0	0
21	26	1	3	3	3	2	1	1	2	2	1	2	1	1	2	1	1	9	1	5	1	1	1	.5	2	0	0	0	0	1	1
21	27	1	3	3	3	2	2	1	1	4	1	1	2	2	1	1	2	0	0	8	1	1	0	5	4	0	0	0	0	0	1
21	22	1	4	3	4	2	3	2	3	1	1	2	1	1	1	1	1	2	0	7	2	1	1	2	3	1	0	0	0	1	1
21	21	1	4	4	3	1	1	1	2	1	3	4	1	1	2	2	1	5	0	8	2	1	1	21	4	1	0	0	0	1	0
21	24	1	3	3	2	2	1	1	1	2	1	3	1	1	2	1	1	0	0	5	1	1	0	1.25	2	1	0	0	0	0	0
21	29	1	4	4	4	2	1	1	1	1	1	2	2	1	2	2	2	0	0	6	2	1	1	5	4	0	0	0	0	1	1
21	28	1	3	2	3	4	1	1	1	1	1	1	1	1	1	1	1	2	0	3	1	0	0	2	4	1	0	0	0	1	1
22	24	1	3	3	3	2	1	2	2	1	1	2	1	1	1	1	1	0	0	4	1	0	0	24	4	1	0	0	0	1	1
22	29	1	3	3	3	1	1	4	1	1	2	1	1	1	1	1	1	4	0	4	1	1	1	2.4166667	2
22	29	1	3	3	2	2	1	1	1	1	1	1	1	2	2	1	1	10	1	3	1	1	0	10	2	0	0	0	0	1	1
22	19	1	4	4	4	3	3	3	4	4	4	4	1	1	4	1	1	5	0	21	2	1	0	18	2	0	0	0	0	1	0
22	29	1	3	3	3	3	2	1	2	2	4	3	2	1	4	3	3	7	0	18	1	1	1	8	4	1	0	0	0	0	0
22	27	1	3	3	3	1	1	1	2	1	2	2	1	2	2	1	1	15	1	5	1	1	1	13	4	1	0	0	0	1	1
22	21	1	3	3	3	2	3	2	4	1	1	4	2	1	2	2	1	0	0	13	1	1	0	6	2	1	0	0	0	1	0
22	18	1	4	4	3	1	1	1	1	1	1	1	1	1	1	1	1	0	0	0	2	0	0	18	4
22	19	1	4	4	4	2	2	1	1	1	2	1	1	2	1	1	1	2	0	4	2	1	1	3	4	1	0	0	0	0	1
22	24	1	3	3	3	2	2	1	2	1	2	2	1	2	2	2	1	20	1	8	1	0	0	5	1	1	0	0	0	0	0
22	22	1	3	3	3	2	2	2	2	1	1	2	1	1	1	1	1	6	0	5	1	1	0	.83333331	4	1	0	0	0	1	1
22	27	1	3	3	3	2	2	2	3	1	3	3	3	3	3	2	2	12	1	17	1	1	0	27	4	1	0	0	0	1	1
22	21	1	1	1	1	1	1	1	1	1	1	1	1	1	1	1	1	5	0	0	0	0	0	20	4	1	0	0	0	0	0
22	27	1	3	2	2	2	2	1	2	2	1	3	2	1	2	2	1	18	1	9	1	1	1	10	2	0	0	0	0	0	0
22	24	1	1	1	1	1	1	1	1	1	1	1	1	1	1	1	1	7	0	0	0	0	0	10	4	0	0	0	0	1	1
22	23	1	4	4	3	3	2	3	4	1	2	4	1	1	3	1	1	0	0	14	2	1	0	23	4		0	0	0	0	0
22	27	1	3	3	2	1	1	1	1	1	1	1	1	1	1	1	1	0	0	0	1	0	0	27	2	1	0	0	0	1	1
22	21	1	3	3	2	2	1	1	3	1	1	2	2	1	2	1	1	0	0	6	1	1	1	5	2	1	0	0	0	1	1
22	25	1	3	3	3	2	1	1	1	1	1	1	1	1	1	1	1	3	0	1	1	0	0	10	2	0	0	0	0	1	0
22	20	1	3	1	1	1	1	1	2	1	1	1	1	1	1	1	1	0	0	1	0	0	0	25	4	0	0	0	0	1	0
3	23	1	4	4	4	2	2	1	3	1	3	2	1	1	2	1	1	1	0	8	2	0	1	23	2	0	0	0	0	1	1
3	19	1	4	4	4	2	1	1	1	1	1	2	1	1	2	2	1	0	0	4	2	1	0	3	2	0	0	0	0	1	1
3	22	1	1	1	1	2	1	1	1	1	1	1	1	1	1	1	1	0	0	1	0	0	0	5	4	1	0	0	0	1	1
3	25	1	4	4	2	3	2	2	1	1	1	1	1	1	2	1	1	5	0	5	2	1	0	2.0833333	2	0	0	0	0	1	1
3	27	1	3	3	3	2	1	1	1	1	2	1	1	1	1	1	1	0	0	2	1	1	0	20.5	3	1	0	0	0	0	0
3	26	1	3	3	3	2	2	1	1	2	1	3	2	1	2	3	2	2	0	10	1	1	1	10	4	1	0	0	0	0	0
3	21	1	3	3	3	2	2	1	1	1	1	1	1	1	1	1	1	0	0	2	1	0	0	2	4	1	0	0	0	0	0
3	25	1	3	1	1	1	2	1	2	1	1	2	1	1	2	1	1	17	1	4	0	1	0	25	4
3	23	1	3	3	3	2	1	1	1	2	2	2	1	1	1	1	2	0	0	5	1	1	0	4	4	1	0	0	0	0	0
3	24	1	4	3	3	4	1	1	1	1	1	1	1	2	1	1	1	0	0	4	2	1	0	9.083333	4	1	0	0	0	1	0
3	22	1	2	2	1	1	1	2	1	1	2	2	1	1	1	1	1	0	0	3	1	0	0	20.5	4		0	0	0	0	0
3	19	1	4	4	4	2	1	3	2	1	2	2	1	4	2	1	1	1	0	10	2	1	0	19	4	1	0	0	0	0	0
3	26	1	3	2	2	2	1	1	1	1	1	1	1	1	1	1	1	0	0	1	1	1	1	26	4	0	0	0	0	0	0
3	27	1	3	3	1	2	1	1	4	1	3	4	1	1	3	2	1	13	1	12	1	0	1	9	2	1	1	0	1	1	1
3	25	1	3	3	3	2	1	1	1	1	1	2	1	1	1	1	1	0	0	2	1	0	0	21	4	1	0	0	0	0	0
3	20	1	3	3	2	2	1	4	3	3	1	1	3	2	3	2	1	0	0	14	1	1	0	2	2	0	0	0	0	0	0
3	18	1	4	4	4	2	1	1	2	1	1	2	1	1	1	1	1	0	0	3	2	1	0	3	2	0	0	0	0	0	0
3	30	1	4	4	3	2	1	1	1	1	1	1	1	1	1	1	1	0	0	1	2	0	0	5	4	0	0	0	0	0	0
3	18	1	3	3	3	2	1	1	1	1	1	1	1	1	1	1	1	7	0	1	1	0	0	7	4	1	0	0	0	1	0
3	18	1	4	4	3	1	1	1	2	1	2	2	1	1	1	2	1	5	0	4	2	1	0	1.4166666	2	1	0	0	0	0	1
7	22	1	3	3	1	1	1	1	1	1	1	2	1	1	1	1	1	0	0	1	1	0	0	1	2	1	0	0	0	0	1
24	23	1	3	3	1	1	1	1	1	1	2	2	2	1	1	1	2	3	0	4	1	0	0	16	2	1	0	0	0	1	1
7	25	5	4	4	4	4	1	1	4	1	1	1	1	1	1	1	1	0	0	6	2	1	1	3	2
7	27	1	3	3	3	1	1	1	1	1	1	1	1	1	1	1	1	2	0	0	1	0	0	4	4	1	0	0	0	0	0
7	24	1	4	3	3	2	3	4	1	1	2	2	1	4	1	4	1	14	1	14	2	0	1	2	2	1	1	1	0	1	1
7	28	1	4	3	3	2	1	1	1	1	1	1	1	1	1	1	1	0	0	1	2	1	0	4	2
7	24	1	3	3	3	1	2	3	1	1	1	3	1	4	3	1	1	2	0	10	1	0	0	3	2	1	0	0	0	1	0
7	26	1	3	3	3	4	4	1	2	2	2	2	1	1	1	1	1	0	0	10	1	1	0	15	2	1	0	0	0	0	0
7	22	1	3	2	2	1	2	4	4	3	3	4	3	1	1	1	1	22	1	16	1	1	1	7	2
7	23	1	2	3	1	1	4	4	1	2	1	2	1	1	1	4	1	12	1	11	1	1	1	1	4	1	0	0	0	1	0
7	27	1	1	1	1	2	1	1	1	1	2	2	1	1	1	2	1	0	0	4	0	1	0	1	2	1	0	0	0	1	0
7	27	1	3	3	1	1	3	1	1	1	2	2	1	1	1	1	1	4	0	4	1	1	0	4.8333335	4	0	0	0	0	1	0
7	30	1	4	4	3	1	1	1	1	1	1	1	1	1	1	1	1	1	0	0	2	1	0	1	2		0	0	0	0	0
7	22	1	3	3	4	2	1	1	2	1	2	1	1	1	1	1	1	0	0	3	2	1	0	1	2	1	0	0	0	0	0
7	18	1	2	2	2	2	2	1	1	1	2	2	1	1	2	1	4	0	0	8	1	1	0	1	4		0	0	0	0	0
7	30	1	3	3	4	1	1	1	1	1	2	1	1	1	1	1	2	0	0	2	2	0	0	3	2	0	0	0	0	1	1
7	25	1	2	2	2	2	2	1	2	1	2	1	1	1	1	1	1	0	0	4	1	1	0	.5	1
7	23	1	3	3	1	2	1	1	2	1	1	1	1	1	1	1	1	6	0	2	1	0	0	3	4	1	1	0	0	1	1
7	25	1	3	1	1	1	1	1	1	1	1	2	1	1	1	1	1	0	0	1	0	0	0	2	2	1	0	0	0	0	0
7	23	1	2	3	3	2	2	2	2	2	2	2	2	2	2	2	2	29	1	12	1	1	1	2	4	1	0	0	0	1	1
7	21	1	3	2	1	2	1	1	1	1	1	4	1	1	2	1	1	0	0	5	1	0	0	2.8333333	4	1	0	0	0	0	0
24	29	1	1	3	3	3	4	3	1	3	3	4	2	1	2	3	3	35	1	20	1	1	1	10	1	1	0	0	0	1	1
24	26	1	2	1	1	1	1	1	1	1	2	2	2	1	1	1	1	0	0	3	0	1	1	1	4	1	0	0	0	1	0
24	21	1	2	2	3	2	2	1	2	1	1	2	1	1	1	1	1	0	0	4	1	1	1	11	4	0	0	0	0	0	0
24	27	1	3	3	1	2	3	1	3	1	1	3	2	1	2	3	3	0	0	13	1	0	0	6	2	0	0	0	0	0	0
24	24	1	4	4	3	2	2	1	3	2	1	4	3	3	4	4	3	13	1	20	2	1	1	16	1	1	0	0	0	1	1
24	20	2	3	1	1	1	2	2	1	1	1	2	1	2	4	1	2	4	0	8	0	1	1	11	2	1	1	0	0	1	0
24	21	1	3	3	1	2	1	1	2	2	2	2	1	1	2	2	1	0	0	7	1	0	0	.5	4		0	0	0	0	0
24	21	1	4	3	4	1	1	2	3	1	4	1	1	1	1	1	2	0	0	7	2	1	1	4	2	1	0	0	0	1	1
24	20	1	3	3	2	2	3	3	3	2	2	3	3	2	3	1	2	23	1	17	1	1	1	5.8333335	2
24	19	1	3	3	3	2	2	2	1	1	1	1	1	1	1	1	1	0	0	3	1	1	0	3.9166667	2	1	0	0	0	1	0
24	21	1	4	3	3	2	3	1	1	1	1	2	1	1	1	1	1	0	0	4	2	1	0	2	4		0	0	0	0	0
24	27	1	3	3	4	1	1	1	1	4	1	3	3	1	2	1	4	0	0	11	2	1	0	12	2	1	0	0	0	0	0
24	19	1	3	3	3	1	3	1	1	1	3	2	2	2	3	1	2	3	0	10	1	0	0	.16666667	2	0	0	0	0	0	0
24	24	1	3	3	1	1	1	1	1	1	1	1	1	1	1	1	1	0	0	0	1	1	1	4	2	1	0	0	0	1	0
24	25	1	3	2	2	1	3	1	1	1	1	1	1	1	3	2	1	1	0	5	1	1	0	7	2	0	1	1	0	1	1
24	20	1	3	3	1	1	4	2	3	2	3	3	3	1	3	2	1	0	0	16	1	1	0	1	2	0	0	0	0	1	1
24	19	1	3	2	1	2	2	1	2	1	1	1	1	1	1	1	1	11	1	3	1	1	1	9	2	0	0	0	0	1	1
24	20	1	3	1	1	1	1	1	1	3	2	1	1	1	1	2	1	0	0	4	0	0	0	3	2		0	0	0	0	0
24	25	1	3	4	3	2	2	1	2	2	2	2	1	1	1	1	1	8	1	6	2	1	1	2	2	1	0	0	0	1	1
2	18	1	3	3	3	1	1	1	1	2	1	1	1	1	2	1	1	11	1	2	1	1	0	18	4		0	0	0	0	0
2	22	1	3	1	1	3	1	1	1	1	1	2	1	1	1	1	1	3	0	3	0	1	0	22	3	0	0	0	0	1	1
2	24	1	4	3	3	2	2	1	1	1	1	1	1	1	1	1	1	1	0	2	2	1	1	21	2		0	0	0	0	0
2	18	1	2	2	3	2	3	1	1	1	1	3	1	1	1	1	1	0	0	5	1	1	0	3	2	0	0	0	0	0	0
2	24	1	4	3	4	1	1	1	1	1	1	1	1	1	1	1	1	0	0	0	2	1	0	24	2	0	0	0	0	1	1
2	22	1	3	3	3	2	1	2	1	2	1	2	2	1	1	1	1	12	1	5	1	1	0	22	2
2	20	1	4	3	3	3	3	1	1	1	1	1	1	1	1	1	1	14	1	4	2	1	0	20	2	0	0	0	0	1	1
2	22	1	4	4	3	1	1	2	3	2	2	1	1	1	1	1	1	0	0	5	2	1	1	2.5	1	0	0	0	1	1	1
2	30	1	4	4	4	1	1	1	1	2	1	1	1	1	1	1	1	3	0	1	2	1	1	29	4	1	1	1	0	1	1
2	23	1	4	3	3	3	1	1	1	2	1	2	1	1	1	1	1	2	0	4	2	1	0	23	4	1	0	0	0	0	0
2	30	1	4	4	4	1	2	1	1	1	1	1	2	1	1	1	1	0	0	2	2	0	1	30	4	1	0	0	0	1	1
2	25	1	4	4	3	2	1	1	1	2	1	2	1	1	2	1	1	3	0	4	2	0	1	25	3	0	0	0	0	1	1
2	21	1	3	3	2	1	1	1	3	2	1	1	2	3	1	2	1	1	0	7	1	1	0	21	4
2	23	1	1	1	1	4	4	2	1	1	1	2	1	1	2	1	1	2	0	9	0	0	0	15	2	1	0	0	0	0	1
2	23	1	1	1	1	2	1	2	1	1	1	2	1	2	3	1	1	14	1	6	0	1	0	12	2	0	0	0	0	1	0
2	29	1	4	3	3	2	3	4	4	1	3	3	1	2	3	2	1	0	0	17	2	1	1	15	4	1	0	0	0	1	1
2	24	1	3	3	2	2	1	2	2	1	1	1	1	1	1	1	1	2	0	3	1	0	0	24	4		0	0	0	0	0
2	23	1	2	3	2	3	1	1	1	1	1	2	1	1	1	1	1	2	0	3	1	0	0	23	2	0	0	0	0	1	1
2	25	1	4	4	4	4	1	4	2	2	1	2	1	1	1	1	1	0	0	9	2	0	0	25	4	1	0	0	0	0	0
2	23	1	4	1	2	1	1	1	1	1	1	2	1	1	2	1	1	14	1	2	1	1	1	23	4	1	0	0	0	0	0
1	30	1	3	2	1	2	1	3	2	1	2	2	1	1	1	1	1	3	0	6	1	1	0	30	4	0	0	0	0	0	0
1	22	1	3	2	1	2	1	3	2	1	2	2	1	1	1	2	1	4	0	7	1	1	0	22	4	0	0	0	0	0	0
1	27	1	3	3	4	3	3	1	1	1	2	3	1	1	2	2	1	4	0	9	2	1	1	22	1	0	0	0	0	1	1
1	21	1	1	1	1	3	2	2	3	1	2	2	1	1	1	1	1	0	0	8	0	1	0	8	4	1	0	0	0	1	1
1	20	1	4	4	4	1	1	1	1	1	1	2	1	4	3	1	1	1	0	6	2	0	0	7	2	0	0	0	0	1	0
1	19	1	4	4	3	4	1	1	4	1	1	4	4	1	4	4	1	0	0	18	2	0	0	5	4	1	0	0	0	1	0
1	28	1	1	1	1	1	1	1	1	1	1	2	1	1	1	1	1	2	0	1	0	1	0	28	4	1	0	0	0	0	0
1	25	1	3	3	3	2	1	1	1	1	2	2	3	1	1	1	1	4	0	5	1	1	0	25	4	0	0	0	0	1	1
1	20	1	4	4	3	4	1	1	1	1	1	2	1	1	1	1	1	0	0	4	2	1	0	20	4		0	0	0	0	0
1	18	1	4	4	4	2	1	2	1	1	1	1	1	1	1	1	1	6	0	2	2	1	1	18	2	0	0	0	0	1	0
1	27	1	4	4	4	4	2	4	1	1	1	1	3	2	4	2	2	0	0	15	2	0	0	27	2	1	0	0	0	1	0
1	25	1	4	4	4	2	1	1	2	1	3	2	1	1	1	1	1	0	0	5	2	0	0	24	4		0	0	0	0	0
1	25	1	3	3	4	2	1	3	1	1	1	1	1	1	1	1	1	4	0	3	2	1	0	24	2	1	1	0	0	0	1
1	23	1	3	4	4	1	1	1	1	1	1	2	1	1	2	1	1	0	0	2	2	1	1	4	2	0	0	0	0	0	0
1	26	1	3	3	1	3	1	1	1	1	1	1	1	1	1	1	1	0	0	2	1	1	0	8	2	0	0	0	0	0	1
1	28	1	3	3	3	1	1	1	2	1	1	3	1	2	2	2	1	0	0	6	1	0	1	27	3	1	0	0	0	1	1
1	22	1	3	3	3	2	2	1	2	1	2	2	1	1	2	1	1	0	0	6	1	0	0	22	2	0	0	0	0	0	0
1	25	1	3	1	1	2	2	2	1	1	1	1	1	1	1	1	1	0	0	3	0	0	0	10	2	0	0	0	0	0	0
1	20	1	4	4	4	2	1	1	4	1	1	4	1	1	1	3	1	9	1	9	2	0	0	4.8333335	4		0	0	0	0	0
1	19	1	4	1	1	1	1	1	1	1	2	2	1	1	3	1	3	0	0	6	1	0	0	2	4	1	0	0	0	0	0
23	18	1	3	4	3	1	1	1	1	1	1	2	1	1	1	1	1	0	0	1	2	1	0	18	1	0	0	0	0	1	1
23	24	1	3	4	1	4	1	1	1	1	1	1	1	1	1	1	1	0	0	3	1	0	0	24	2		0	0	0	0	0
23	28	1	3	3	3	2	4	1	2	2	3	2	2	1	2	2	1	12	1	12	1	0	1	28	2	1	0	0	0	1	1
23	19	1	3	3	4	2	1	1	1	1	1	1	1	1	1	1	1	0	0	1	2	0	0	4	1	0	0	0	0	0	0
23	26	1	3	3	3	2	3	1	3	2	2	2	2	2	2	2	2	17	1	13	1	1	1	15	3
23	27	1	3	2	2	1	1	1	3	1	3	3	2	1	1	1	1	8	1	7	1	1	0	3	2
23	22	5	3	2	4	2	2	3	2	3	3	2	3	1	2	2	2	0	0	15	2	0	1	.25	2	1	0	1	0	1	1
23	28	1	3	4	4	1	1	1	1	1	4	4	1	4	4	1	1	0	0	12	2	0	0	2	2	1	0	0	0	0	0
23	23	1	3	3	1	2	1	2	2	2	2	2	1	1	2	1	1	9	1	7	1	1	0	23	3	1	0	0	0	1	1
23	25	1	3	3	4	3	2	1	2	4	3	1	2	1	1	3	3	28	1	14	2	1	1	18	1	1	0	0	0	1	1
23	27	1	2	1	1	2	1	1	2	4	3	4	4	4	3	3	3	15	1	22	0	1	0	10	2	0	0	0	0	1	1
23	25	1	2	2	1	2	1	1	1	1	1	2	1	1	2	1	1	2	0	3	1	0	0	25	4	0	0	0	0	0	0
23	25	1	4	4	3	1	1	1	1	1	1	1	2	1	1	1	2	0	0	2	2	0	0	20	4	1	1	0	0	0	1
23	19	1	1	1	1	2	2	1	2	1	2	2	4	1	1	2	1	7	0	9	0	0	0	3	4	0	0	0	0	0	0
23	20	1	4	3	2	2	3	4	3	1	1	4	1	4	4	4	1	27	1	20	2	1	1	6	1		0	0	0	0	0
23	21	1	3	3	3	2	1	1	1	1	1	1	1	1	2	1	1	0	0	2	1	1	0	11	4	1	1	0	0	0	0
23	27	1	4	3	3	3	2	4	3	1	3	2	1	4	1	1	1	0	0	14	2	1	1	10	2	1	0	0	0	1	1
23	25	1	1	1	1	2	2	1	2	1	2	2	1	1	4	1	1	0	0	8	0	1	0	25	2	0	0	0	0	0	0
23	26	1	2	2	1	4	4	1	1	1	4	3	1	1	3	2	1	1	0	14	1	1	0	5	4	0	0	0	0	1	0
23	23	1	3	3	2	4	1	1	2	1	1	1	1	3	3	1	1	11	1	8	1	1	0	5	4	1	0	0	0	1	1
27	21	1	3	3	3	3	1	1	1	1	1	1	1	1	1	1	1	0	0	2	1	0	0	21	2	1	1	1	0	1	1
27	24	1	3	2	3	4	1	2	2	1	2	3	1	3	2	2	1	10	1	12	1	1	1	10	2	0	0	0	0	1	1
27	24	1	4	1	2	4	1	1	1	1	1	2	1	1	1	1	1	3	0	4	1	1	0	20	2	1	0	0	0	1	0
27	21	2	3	3	3	2	2	1	2	1	2	2	1	1	1	2	1	0	0	6	1	0	1	5	4
27	21	1	3	4	3	2	1	1	1	1	1	2	1	1	1	1	1	0	0	2	2	1	0	10	2	1	0	0	0	0	0
27	20	1	3	3	3	2	2	1	2	1	2	3	1	1	2	2	1	27	1	8	1	1	1	22	4	1	0	0	0	1	1
27	20	1	3	2	2	1	1	1	1	1	1	1	1	1	1	1	1	4	0	0	1	1	1	20	2	0	0	0	0	1	1
27	30	1	2	2	2	2	4	2	3	1	3	3	3	1	1	1	4	0	0	16	1	1	0	1	2
27	20	1	3	3	3	2	2	1	3	2	2	3	2	1	2	1	2	4	0	11	1	1	1	3	3	0	0	0	0	1	0
27	30	1	3	2	3	1	1	1	1	1	1	1	1	1	1	1	1	8	1	0	1	1	1	15	2	0	0	0	0	1	1
27	20	1	3	3	3	1	1	2	1	1	1	2	1	1	1	1	1	24	1	2	1	1	0	21	1	0	0	0	0	1	0
27	25	1	1	1	1	1	1	1	1	1	2	2	1	1	1	1	1	9	1	2	0	1	0	25	3	0	0	0	0	1	1
27	30	1	4	3	3	2	2	1	3	1	1	4	3	2	3	3	2	23	1	15	2	1	1	30	1	1	0	0	0	1	1
27	25	1	1	4	4	4	4	1	2	1	1	1	1	1	1	1	2	26	1	8	2	1	1	25	2	1	0	1	0	1	1
27	27	1	3	2	2	2	2	1	2	1	1	1	1	1	1	2	1	5	0	4	1	1	1	27	3	1	0	0	0	1	1
27	26	1	3	3	3	2	1	2	1	1	1	2	1	1	1	1	1	2	0	3	1	1	0	.66666669	2	1	0	0	0	0	1
27	20	1	3	3	3	2	2	3	2	1	1	1	1	1	1	1	1	11	1	5	1	0	0	3	4	0	0	0	0	1	0
27	23	1	3	3	2	4	1	2	2	1	1	2	1	1	1	1	1	7	0	6	1	1	0	23	4	1	0	0	0	1	1
27	30	1	3	3	3	2	1	1	1	1	1	2	1	1	1	2	1	5	0	3	1	1	0	9	3	0	0	0	0	0	0
27	21	1	3	3	2	2	1	1	1	1	2	2	1	1	2	1	1	0	0	4	1	1	1	.83333331	4	1	0	0	0	1	1
19	29	1	4	4	4	1	1	1	1	1	1	2	1	2	1	1	1	11	1	2	2	0	0	5	1	0	0	0	0	1	0
19	29	1	3	3	3	2	1	2	1	1	1	1	1	1	1	2	1	16	1	3	1	1	0	11	1	1	0	0	0	1	1
19	22	1	3	3	3	2	1	1	2	1	2	2	1	1	2	1	1	0	0	5	1	1	1	22	3	0	0	0	0	1	1
19	30	1	4	3	2	2	3	2	2	3	2	3	3	1	3	2	3	0	0	17	2	1	1	1.3333334	4	1	0	0	0	1	1
19	27	1	3	3	2	3	2	2	2	2	3	3	1	1	1	1	2	0	0	11	1	0	0	4	4	1	0	0	0	1	0
19	24	1	3	3	3	1	1	1	1	1	1	1	1	1	1	2	1	0	0	1	1	0	0	2	4	0	0	0	0	0	0
19	21	1	3	3	3	1	1	1	1	1	1	1	1	2	1	1	1	0	0	1	1	1	0	21	2	1	0	0	0	1	1
19	30	1	4	4	4	2	1	1	1	1	1	2	1	1	1	1	1	0	0	2	2	1	0	1.5	2	0	0	0	0	1	0
19	24	1	4	3	2	4	1	1	1	1	1	1	1	1	1	1	1	3	0	3	2	0	0		2	1	0	0	0	1	0
19	28	1	1	3	2	2	2	1	1	1	1	1	3	1	1	1	2	0	0	5	1	1	0	5	2	0	0	0	0	1	0
19	25	1	3	3	3	1	1	1	2	2	2	1	1	1	1	1	1	0	0	3	1	1	0	.66666669	3	1	0	0	0	0	0
19	27	1	2	2	1	2	4	1	1	1	1	2	1	1	1	1	1	0	0	5	1	0	0	3	4	1	0	0	0	0	0
19	30	1	3	3	3	4	4	4	1	1	1	1	1	1	1	1	1	0	0	9	1	1	0	8	4
19	19	1	1	1	1	1	4	1	2	1	1	2	3	1	3	3	1	12	1	11	0	1	0	14.166667	2	0	0	1	1	1	1
19	23	1	2	2	2	2	2	1	1	1	1	1	1	1	1	1	1	0	0	2	1	1	0	1	2	0	0	0	0	0	0
19	30	1	3	3	3	2	3	3	2	2	3	2	1	1	2	1	1	0	0	11	1	0	0	5	4	1	0	0	0	0	0
19	20	1	4	1	2	3	3	1	1	1	1	1	3	1	1	1	1	0	0	6	1	0	0	6	4	1	0	0	0	1	1
19	21	1	2	1	1	1	1	1	1	1	1	2	1	1	1	1	1	27	1	1	0	0	0	10	2	0	0	0	0	1	0
19	27	1	4	1	1	2	1	1	3	1	2	3	2	1	2	2	1	0	0	9	1	1	0	4	4	1	0	0	0	1	0
19	25	1	3	2	1	1	2	1	2	1	2	2	2	1	1	2	1	0	0	6	1	0	0	8.333333	2	1	1	1	1	1	0
9	22	1	3	3	3	3	2	4	3	2	1	2	1	1	2	3	1	1	0	13	1	1	1	2	4	0	0	0	0	1	0
9	19	1	3	3	3	2	1	1	2	1	2	1	1	1	1	1	1	0	0	3	1	0	0	11	2		0	0	0	0	0
9	24	2	4	3	4	2	1	1	2	1	1	1	1	1	1	1	2	0	0	3	2	1	1	11	1
9	19	1	3	3	3	3	1	3	3	2	3	3	1	2	3	1	1	7	0	14	1	1	0	4	2	1	0	0	0	0	0
9	28	1	2	2	1	4	1	2	2	1	2	2	1	1	1	1	1	1	0	7	1	1	0	28	3		0	0	0	0	0
9	23	1	3	1	1	2	1	1	1	1	1	1	1	1	1	1	1	5	0	1	0	0	1	3	4	1	0	0	0	0	0
9	29	1	4	4	3	2	2	2	1	2	2	2	2	2	1	1	1	0	0	8	2	1	1	5	2	1	0	0	0	0	1
9	24	1	4	1	1	1	1	1	2	1	1	3	1	1	2	1	2	11	1	5	1	1	0	1	3	0	0	0	0	0	0
9	25	1	3	3	3	2	1	4	4	1	2	1	1	4	1	2	1	13	1	12	1	0	1	.25	4	0	0	0	0	1	1
9	21	1	4	2	3	2	4	4	4	4	4	3	3	1	1	1	4	7	0	23	2	1	1	11	2	1	0	0	0	1	1
9	18	1	1	1	3	1	1	1	2	1	1	1	1	1	2	4	1	0	0	5	0	0	0	4.1666665	2	0	0	0	0	0	0
9	23	1	3	3	3	1	1	1	1	1	1	1	2	1	1	1	1	1	0	1	1	1	0	15	2	1	0	0	0	0	1
9	22	1	3	2	2	2	3	3	2	1	3	4	1	1	1	1	1	9	1	11	1	1	1	14	3	1	0	0	0	1	1
9	26	1	3	4	1	1	2	1	1	1	1	2	1	1	1	1	1	0	0	2	1	0	0	26	4	1	0	0	0	0	0
9	29	1	4	2	1	2	1	1	4	2	2	3	1	1	2	1	1	0	0	9	1	0	0	29	2	0	0	0	0	0	0
9	18	1	3	3	3	2	2	2	1	1	2	2	1	1	1	1	1	5	0	5	1	0	0	8	2	1	0	0	0	1	1
9	21	1	1	1	3	1	1	1	1	1	1	1	1	1	1	1	1	0	0	0	0	0	0	21	4	0	0	0	0	0	0
9	24	1	3	2	2	2	1	1	2	1	2	1	1	1	1	1	1	0	0	3	1	1	0	21	4	1	0	0	0	1	0
9	23	1	4	1	3	2	1	1	1	1	1	1	1	1	1	1	1	3	0	1	1	1	0	23	4	0	0	0	0	1	1
9	18	1	4	2	1	1	1	1	1	1	1	1	1	1	1	1	1	0	0	0	1	0	0	19	2		0	0	0	0	0
10	30	1	4	4	4	4	3	4	4	4	4	3	3	4	4	4	4	38	1	33	2	1	1	1	4	0	0	0	0	1	1
10	28	1	2	2	2	3	3	2	1	1	1	2	1	3	1	1	1	0	0	8	1	0	0	4	1	0	0	0	0	0	0
10	26	1	3	3	3	2	2	1	1	1	1	2	1	1	1	1	1	0	0	3	1	0	0	3	4	1	0	0	0	1	0
10	26	1	3	3	3	4	1	1	1	1	1	4	3	1	1	1	1	0	0	8	1	1	0	2.5	1	0	0	0	0	0	0
10	20	1	3	3	3	1	1	1	1	1	1	2	1	1	1	1	3	0	0	3	1	0	0	.25	2
10	23	1	1	1	1	4	1	1	1	1	1	1	1	1	1	1	1	0	0	3	0	0	0	1	4	0	0	0	0	0	0
10	26	1	3	4	4	4	4	2	4	2	4	4	4	1	1	2	1	16	1	21	2	1	1	.16666667	2	0	0	0	0	1	1
10	27	1	4	3	3	2	3	3	3	2	2	2	2	2	4	2	3	14	1	18	2	1	1	1.8333334	3
10	30	1	2	2	2	2	2	2	1	1	1	1	1	1	1	1	1	0	0	3	1	1	1	25	2	0	0	0	0	0	1
10	26	5	4	4	3	4	1	3	3	1	4	3	1	3	4	4	1	9	1	20	2	1	0	3.8333333	1	0	0	0	0	1	1
10	30	1	1	1	1	4	2	4	1	1	1	1	1	4	1	1	1	15	1	10	0	1	1	6	1	0	0	0	0	1	1
10	26	1	1	2	2	4	3	1	2	1	2	2	2	1	1	1	1	0	0	9	1	1	0	1	4	1	0	0	0	0	0
10	21	1	3	3	3	2	2	1	1	1	1	1	1	1	1	1	1	0	0	2	1	0	0	2	2	1	0	0	0	0	0
10	30	1	1	1	1	4	1	1	1	1	1	1	1	1	1	1	1	0	0	3	0	0	0	2.6666667	3	1	0	0	0	0	0
10	22	1	4	4	2	2	3	1	1	1	1	3	1	1	4	1	1	6	0	8	2	1	0	.25	2	1	0	0	0	0	1
10	24	1	4	4	3	2	2	1	1	1	3	2	1	1	1	1	1	5	0	5	2	1	1	.25	2	1	0	0	0	1	1
10	23	1	1	1	1	1	1	1	1	1	1	1	1	1	1	1	1	0	0	0	0	0	0	2	4	1	0	0	0	0	0
10	26	1	2	1	1	1	2	1	1	1	1	1	1	1	1	1	1	0	0	1	0	0	0	1.6666666	4	0	0	0	0	0	0
10	18	1	1	1	1	1	2	2	3	1	2	3	1	1	2	2	1	0	0	9	0	0	0	.83333331	4		0	0	0	0	0
10	23	1	3	1	1	2	2	1	4	3	4	4	3	1	4	1	3	15	1	20	0	1	1	1.5	2	1	0	0	0	0	0
16	30	1	4	3	3	2	2	4	2	3	4	4	1	1	4	2	1	20	1	18	2	1	1	15	2	1	1	1	1	1	1
16	30	1	4	4	4	2	1	1	1	1	1	1	1	1	1	1	1	0	0	1	2	1	0	13	2	0	0	0	0	1	1
16	23	1	3	3	3	2	1	1	1	1	1	1	1	1	1	1	1	0	0	1	1	1	0	.58333331	4	0	0	0	0	0	0
16	28	1	3	3	3	2	2	2	3	1	2	1	1	2	2	2	1	31	1	9	1	1	1	1.8333334	2	0	0	0	0	1	1
16	27	1	4	4	3	1	2	1	1	1	1	1	1	1	1	1	1	10	1	1	2	1	0	15	1		0	0	0	0	0
16	25	2	2	2	1	1	2	1	2	1	1	1	1	1	2	1	1	0	0	3	1	1	1	15	2	0	0	0	0	0	0
16	19	2	1	1	1	2	2	1	2	1	1	1	1	1	1	1	1	0	0	3	0	0	0	10	4	0	0	0	0	1	0
16	20	1	3	3	3	2	2	2	2	2	2	1	3	1	1	1	1	10	1	8	1	1	1	4	1
16	21	1	3	3	2	2	1	1	1	1	2	2	1	1	2	2	1	11	1	5	1	1	0	1.25	4	1	0	0	0	1	1
16	25	1	3	3	3	2	2	1	2	1	1	1	1	1	1	2	2	0	0	5	1	0	0	5.1666665	4	0	1	0	0	0	0
16	23	1	4	3	2	1	2	2	2	1	2	1	1	1	2	1	1	3	0	5	2	1	0	.41666666	1	0	1	0	0	1	1
16	21	1	4	3	3	4	4	2	2	2	2	2	2	1	2	1	1	2	0	13	2	1	0	.5	4	1	0	0	0	1	0
16	24	1	1	1	1	1	2	1	1	1	2	2	1	1	1	1	1	6	0	3	0	0	0	4	4	0	0	0	0	0	0
16	24	1	3	1	2	2	1	2	2	1	1	1	1	1	1	1	1	9	1	3	1	0	0	8	3	0	0	0	0	1	1
16	20	1	3	4	4	2	2	2	4	1	1	2	1	1	1	1	1	14	1	7	2	1	0	10	2	0	0	0	0	1	0
16	24	1	1	1	1	3	3	1	1	1	1	2	1	1	1	1	1	17	1	5	0	1	0	3	4	0	0	0	0	1	0
16	22	1	3	3	3	3	2	1	2	1	4	4	1	1	2	2	1	0	0	12	1	1	1	3	2	0	0	0	0	1	0
16	18	1	3	4	4	1	2	1	1	1	1	1	1	1	1	2	1	8	1	2	2	1	0	0	2	1	1	0	0	0	1
16	26	1	3	3	3	1	1	1	1	1	1	1	1	1	1	1	1	2	0	0	1	0	0	1	2		0	0	0	0	0
16	26	1	2	2	1	4	2	2	2	1	2	3	1	1	2	1	1	0	0	10	1	0	1	3	4	0	0	0	0	1	1
15	24	1	2	2	2	1	1	1	1	1	2	2	1	1	1	1	1	0	0	2	1	0	0	3	2	1	0	0	0	1	1
15	19	1	2	3	3	2	3	1	3	2	4	4	3	4	4	1	4	16	1	23	1	1	1	1.6666666	1	1	1	1	0	1	1
15	18	1	3	3	3	2	4	1	1	1	4	1	1	1	1	1	4	14	1	10	1	1	1	.83333331	2
15	21	1	3	3	3	2	1	2	2	2	2	2	2	1	2	2	2	14	1	10	1	1	1	21	2	1	0	0	0	1	1
15	23	1	3	3	3	2	2	2	1	1	2	2	1	1	1	1	1	9	1	5	1	1	0	2	2	1	0	0	0	1	1
15	19	1	4	4	3	2	3	2	1	1	4	3	1	1	2	1	1	1	0	10	2	1	1	3	2
15	20	1	4	4	3	3	2	2	2	2	3	2	3	1	3	2	3	2	0	16	2	1	1	.66666669	2	1	0	0	0	1	1
15	18	1	3	3	3	2	2	1	2	1	1	2	1	1	1	2	1	0	0	5	1	1	0	.83333331	2		0	0	0	0	0
15	26	1	4	4	4	2	3	2	1	1	2	1	2	1	2	1	1	0	0	7	2	1	1	0	2	1	0	1	0	1	0
15	27	1	4	4	2	3	4	1	2	1	2	3	1	1	1	1	1	0	0	9	2	1	0	3	1	0	0	0	0	1	1
15	29	1	3	3	2	2	1	1	1	1	1	1	1	1	1	1	1	0	0	1	1	0	0	3	2	1	0	0	0	1	1
15	19	1	2	4	3	2	1	1	1	1	1	1	1	1	1	1	1	1	0	1	2	1	0	19	2		0	0	0	0	0
15	22	1	4	4	3	2	2	1	1	1	4	4	1	4	4	2	1	2	0	15	2	1	1	.083333336	2	1	0	0	0	0	1
15	27	1	2	3	3	1	1	1	2	2	2	1	1	1	1	1	1	0	0	3	1	0	0	3	1	1	0	0	0	1	0
15	25	1	3	3	3	3	3	3	2	1	2	2	1	1	2	1	1	0	0	10	1	1	1	0	1	0	0	0	0	1	1
15	26	1	3	3	3	2	1	1	1	1	1	1	1	1	1	1	1	3	0	1	1	0	0	3	4	1	0	0	0	0	0
15	21	1	3	3	3	1	1	4	1	1	2	2	2	1	1	2	1	5	0	7	1	1	0	1	2	0	0	0	0	0	1
15	26	1	2	2	1	2	3	1	2	1	2	4	1	1	3	3	2	0	0	13	1	0	0	26	4	0	1	0	0	1	1
15	20	1	4	3	3	2	1	1	2	1	1	2	1	1	1	1	1	5	0	3	2	1	0	.66666669	3	0	0	0	0	1	1
15	21	1	3	2	3	2	1	1	1	1	1	1	1	1	1	1	1	0	0	1	1	0	0	1	4	1	0	0	0	0	0
12	21	1	3	3	3	1	1	1	1	1	1	4	1	1	1	1	2	0	0	4	1	1	1	.5	2	0	0	0	0	0	0
12	28	1	2	2	3	2	1	1	1	1	2	2	1	1	1	1	1	0	0	3	1	1	0	2	2	1	0	0	0	0	0
12	20	1	1	1	1	2	1	1	1	1	1	1	1	1	1	1	1	1	0	1	0	0	0	4	2	0	0	0	0	0	0
12	23	1	3	3	1	2	3	1	2	1	2	3	3	3	3	2	3	0	0	16	1	1	1	.5	2	1	0	0	0	1	1
12	25	1	1	1	1	4	1	1	1	1	1	1	1	1	1	1	1	0	0	3	0	0	0	2	2	1	0	0	0	0	0
12	23	1	1	1	1	1	1	1	1	1	2	2	1	1	1	1	1	0	0	2	0	1	0	.16666667	2		0	0	0	0	0
12	27	1	3	3	4	2	1	1	2	1	2	2	1	1	1	2	2	0	0	6	2	1	1	1.5	4	0	0	0	0	0	0
12	20	1	4	3	3	2	2	1	3	1	2	2	2	1	1	1	1	5	0	7	2	1	1	.16666667	2	1	0	0	0	0	1
12	18	1	3	3	1	1	1	1	1	1	1	1	1	1	1	1	1	3	0	0	1	0	0	3	2	0	0	0	0	1	0
12	18	1	4	4	1	2	2	1	2	1	2	3	1	2	2	2	2	0	0	10	2	1	1	1	2	0	0	0	0	1	1
12	30	1	4	4	4	2	2	1	1	1	1	2	1	1	1	2	2	0	0	5	2	1	1	1.0833334	1	0	1	1	1	0	1
12	23	1	1	1	1	1	1	1	1	1	1	1	1	1	1	1	1	2	0	0	0	1	0	3	2	1	0	0	0	0	0
12	29	1	3	2	2	2	2	1	1	1	1	1	1	2	1	1	1	0	0	3	1	1	0	0	1	0	0	0	0	1	0
12	20	1	3	3	3	1	1	1	1	1	1	1	1	1	1	1	1	0	0	0	1	1	0	.33333334	1
12	19	1	3	1	3	1	1	2	1	1	1	2	1	1	1	2	1	0	0	3	1	1	0	1	2
12	30	1	3	3	3	1	1	1	2	1	1	2	1	1	1	1	1	0	0	2	1	0	0	7	2	0	0	0	0	0	0
12	19	1	3	3	3	1	1	1	2	1	2	2	1	1	1	2	1	3	0	4	1	1	0	.75	2		0	0	0	0	0
12	25	1	4	4	4	1	1	4	1	1	1	3	3	1	1	3	1	0	0	9	2	1	1	.66666669	2	0	0	0	0	1	1
12	25	1	1	1	1	2	2	1	1	1	1	1	1	1	1	1	1	7	0	2	0	0	0	.91666669	2	0	0	0	0	1	0
12	22	1	3	3	3	2	4	4	3	1	3	4	1	4	2	1	1	0	0	18	1	0	0	0	4	1	0	0	0	0	1
29	21	1	3	3	3	2	1	1	1	1	1	1	1	1	1	1	1	0	0	1	1	0	0	21	3		0	0	0	0	0
29	23	1	3	1	1	2	1	2	1	1	1	2	1	2	1	2	1	9	1	5	0	0	1	23	3	1	0	0	0	1	0
29	26	1	2	2	2	2	2	2	2	2	2	2	2	2	2	2	2	0	0	12	1	1	1		4	0	1	0	0	1	1
29	25	1	3	3	3	1	1	1	1	2	1	2	1	1	1	1	2	3	0	3	1	1	0		2	1	0	0	0	1	1
29	25	1	2	1	2	1	1	1	1	1	1	1	1	1	1	1	1	5	0	0	1	0	0	.75	4	0	0	0	0	0	0
29	25	1	4	4	4	2	1	2	1	1	2	3	1	1	2	1	1	0	0	6	2	1	0	2.5	2		0	0	0	0	0
29	29	1	3	3	3	1	1	2	1	1	2	2	1	1	1	1	1	8	1	3	1	1	0	29	3	1	0	0	0	1	1
29	28	1	4	4	4	2	2	2	3	1	1	1	1	1	1	2	1	17	1	6	2	1	0	28	2	0	0	0	0	1	1
29	25	1	4	1	1	1	1	1	3	1	1	2	1	1	2	4	1	6	0	7	1	1	1	2.5	4	1	0	0	0	1	1
29	26	1	1	1	1	1	1	1	1	1	1	1	1	1	1	1	1	0	0	0	0	1	0	13.916667	2		0	0	0	0	0
29	23	1	3	3	3	3	1	1	1	1	1	2	2	1	2	2	1	13	1	6	1	1	0	23	2	0	0	0	0	1	1
29	23	1	2	1	2	2	4	1	1	2	3	2	1	1	1	1	1	12	1	8	1	1	0	.66666669	3	0	0	0	0	1	1
29	30	1	2	3	3	2	1	1	3	2	1	3	2	1	2	2	1	9	1	9	1	1	1	2.5	4	0	1	0	0	1	1
29	24	1	3	2	2	2	1	1	1	1	1	2	1	1	1	1	1	8	1	2	1	1	0	24	2	1	0	0	0	1	1
29	26	1	3	3	4	2	1	1	1	1	1	1	1	1	1	1	1	1	0	1	2	1	0	25	2	1	0	0	0	1	1
29	20	1	4	4	3	2	1	1	2	1	2	2	1	1	2	1	1	7	0	5	2	1	0	20	3	1	1	0	0	0	0
29	25	1	2	2	2	2	1	1	1	1	1	1	1	1	1	1	1	0	0	1	1	1	0	25	3	1	0	0	0	1	0
29	18	1	3	3	2	3	1	2	2	2	3	2	1	1	1	2	1	2	0	9	1	0	1	18	2	1	0	0	0	0	0
29	25	1	3	3	3	2	1	2	1	1	2	2	1	1	1	1	1	0	0	4	1	1	1	25	4	1	0	0	0	1	0
29	18	1	4	4	4	1	1	1	1	1	1	1	1	1	1	1	1	2	0	0	2	0	0	2.5	2		0	0	0	0	0
