# Supplementary material for: Childhood traumas as a risk factor for HIV-risk behaviours amongst young women and men living in urban informal settlements in South Africa: A cross-sectional study
Source: PLoS One. 2018 Apr 6;13(4):e0195369. doi: 10.1371/journal.pone.0195369 (PMC5889178; doi:10.1371/journal.pone.0195369)
Supplement: S2 File — (CSV) [file pone.0195369.s002.csv]

cn	_101	alcoprob_	childtrau	hung_	anyipv12m	nonpart12m	livcom	edugrp1	tsm12m	condusls_	mainprt12m	casprt12m	onceprt12m	ces_
33	30	0	0	2	0	0	1.6666666	2	0	2	0	0	0	12
33	21	0	10	0	0	1	.58333331	3	0	2	0	0	0	10
33	18	0	10	2	1	0	2	1	0	1	0	0	0	9
33	21	0	5	0	0	0	2	2	1	1	0	0	0	14
33	20	0	4	1	1	0	.25	2	0	2	1	0	1	14
33	23	1	8	2	0	0	3	1	0	1	0	0	0	13
33	21	0	3	1	0	0	3	2	1	1	0	0	0	12
33	21	0	21	0	1	0	.66666669	1	0	1	0	0	0	37
33	23	0	3	2	1	1	.41666666	2	1	2	1	0	0	20
33	21	0	7	1	0	0	7	3	0	1	0	0	0	9
33	20	0	9	1	0	0	2	3	0	2	0	0	0	14
33	28	0	0	1	0	0	.75	2	1	2	1	0	0	12
33	28	0	8	1	0	1	2	2	0	2	0	0	0	15
33	29	1	4	1	1	0	11	2	0	2	0	0	0	12
33	23	0		0			3	1			0	0	0
33	22	0	31	1	1	1	0	2	1	2	0	0	0	38
33	23	1	5	2	0	0	0	3	0	2	0	0	0	20
33	24	0	9	1	0	0	4	3	1	2	0	0	0	16
33	26	0	6	1	1	1	.25	2	1	2	1	0	1	24
33	24	0	3	1	1	0	2	2	1	1	0	0	0	10
25	26	0	2	0	0	0	26	3	0	1	0	0	0	5
25	23	0	3	1	1	0	2.3333333	2	1	2	1	1	1	11
25	24	1	8	1	1	1	14	2	1	2	1	1	0	25
25	28	0	2	0	0	0	10	3	1	1	0	0	0	22
25	20	0	11	0	0	0	20	2	1	1	1	1	1
25	24	1	3	0	0	0	.75	2	0	1	1	0	1	13
25	20	0	0	1	0	1	.75	3	1	2	1	1	1	9
25	29	1	0	0	1	1	29	3	0	1	0	0	0	15
25	29	0	2	2	0	0	28	1	1	2	0	0	0	13
25	23	0	4	1	1	0	23	3	0	2	0	0	0	25
25	24	0	5	2	1	0	20	3	0	1	0	0	0	21
25	26	1	1	1	1	0	26	3	0	1	0	0	0	11
25	29	0	3	1	0	0	29	2	0	2	0	0	0	9
25	21	1	6	1	1	1	2.6666667	2	1	2	0	0	0	19
25	25	1	7	1	1	1	19	2	0	1	0	0	0	14
25	26	0	13	1	1	0	12	2	1	2	1	1	1	12
25	20	1	9	1	0	0	8	2	0	2	0	0	0	25
25	19	0	5	0	0	0	1	3	0	2	0	0	0	5
25	27	1	3	0	1	1	20	2	1	2	1	1	0	24
25	21	0	7	0	1	1	17	2	1	1	1	1	1	13
26	25	0	14	1	1	1	1.6666666	3	1	1	1	0	1	24
26	28	1	4	1	1	0		1	1	1	1	0	0	22
26	22	1	15	1	0	1	1.75	2	0	1	1	1	1	31
26	21	1	0	1	0	0	14	3			0	0	0	22
26	21	0	1	0	0	0	14	2	0	2	0	0	0	19
26	30	0	9	2	1	0	.75	2	1	2	0	0	0	28
26	27	1	3	2	0	0	26	3	0	1	1	0	1	22
26	27	0	7	1	1	1	5	2	0	2	1	1	1	7
26	30	0	2	2	0	0	8	2	1	1	1	1	1	12
26	26	0	3	0	1	0	2	2	1	2	0	0	0	16
26	19	0	1	1	0	1	20	2	1	2	0	1	0	36
26	26	0	5	0	0	1	2	3	1	1	0	0	0	5
26	25	1	3	1	0	0	18	2	1	1	0	0	0	10
26	20	1	4	0	1	0	15	3	0	1	0	0	0	12
26	22	1	3	1	0	1	22	3	0	2	0	0	0	16
26	18	0	0	0	0	0	18	3	0		0	0	0	12
26	24	0	1	1	0	0	24	3	0	2	0	0	0	16
26	20	0	2	1	0	0	8	3	0	2	0	0	0	32
26	23	1	10	0	0	0	23	2	0	2	0	1	1	36
26	28	1	7	2	1	0	2.5	3	0	1	0	0	0	24
35	27	0	1	1	0	0	5	2	0	2	0	1	0	27
35	21	1	14	2	1	1	.41666666	1	0	2	1	0	0	33
35	23	1	3	1	1	1	6	2	1	1	1	0	0	22
35	23	1	10	1	0	1	.16666667	2	0	2	0	0	0	21
35	30	0	0	1	0	1	8	2	1	2	0	1	1	12
35	19	0	3	1	0	0	3	2	0	2	0	0	0	9
35	19	1	7	0	1	1	.33333334	1	0	2	0	0	1	17
35	22	1	10	1	1	1	5	1	1	2	0	1	0	14
35	19	1	13	1	1	1	2.5	2	1	2	1	1	0	25
35	23	1	17	1	0	0	7	2	1	1	0	0	0	48
35	18	0	12	2	0	0	.75	2	0	2	0	0	0	18
35	20	0	2	0	0	0	4	2	0	1	1	0	0	21
35	20	0	5	2	1	0	1.1666666	2	1	1	0	0	0	13
35	21	0	5	1	1	0	20	2	0	1	0	0	0	8
35	18	0	5	1	1	0	.25	2	0	1	0	0	0	21
35	27	1	10	1	0	0	3	2	0	1	1	0	0	13
35	26	1	6	2	1	0	2	3	1	1	0	0	0	21
35	25	1	9	2	1	0	2	2	0	1	0	0	0	15
35	26	1	18	2	1	1	4	2	1	2	0	0	0	43
35	21	0	2	1	0	0	.91666669	3	0	2	0	0	0	10
32	22	0	3	0	1	1	12	2	0	2	1	0	0	13
32	22	0	4	2	0	0	4	2	0	2	0	0	1	12
32	22	1	17	1	1	0	4.75	3	1	2	1	1	0	25
32	29	1	5	1	0	1	29	2	0	1	0	0	0	14
32	22	1	14	1	1	1	10.25	2	1	2	0	0	0	24
32	18	0	4	1	0	0	10	2	0	2	0	0	0	9
32	18	0	13	1	1	1	18	2	1	2	0	0	0	22
32	23	0	9	2	0	0	23	2	1	2	0	0	0	14
32	22	1	9	1	0	0	10.75	1	1	2	0	0	0	12
32	25	1	0	1	1	0	25	3	0	2	0	0	0	24
32	24	1	0	1	0	0	24	2	1	2	1	0	0	33
32	23	1	1	1	1	0	1.6666666	2	0	2	0	0	0	46
32	24	1	8	2	1	1	2.5	2	0	1	0	0	0	16
32	18	0	17	2	1	1	0	2	1	1	0	0	0	20
32	25	1	8	1	1	0	25	2	1	2	0	0	0	15
32	25	0	2	0	0	0	5	3	0	2	0	0	0	1
32	25	0	11	1	0	1	18	2			0	0	0	15
32	27	0	2	1	0	0	.83333331	2	1	2	0	0	0	11
32	27	1	11	0	0	1	3	1	0	1	0	0	0	31
31	25	1	3	1	1	0	35	2	0	2	0	0	0	6
32	20	1	10	0	1	1	1.25	2	1	2	1	0	1	26
32	30	0	4	2	1	0	12	2	0	1	0	0	0	19
31	24	0	0	2	1	1	4.1666665	2	1	2	0	0	0	21
31	23	0	17	2	1	1	23	2	1	2	0	0	0	14
31	23	0	0	2	0	0	1.9166666	2	0	2	0	0	0	11
32	25	0	3	0	1	0	1.1666666	3	0	2	0	0	0	11
31	30	0	14	1	0	1	0	3	1	1	0	0	0	13
31	19	0	4	1	1	1	2	2	0	1	1	1	1	17
31	29	1	12	1	0	1	4	2	1	2	1	1	0	28
31	23	0	10	2	0	0	23	2	0	2	1	1	0	10
31	20	0	9	2	1	1	8	2	1	2	1	1	0	31
31	22	0	12	1	1	1	1.6666666	2	1	1	0	0	0	40
31	30	1	18	1	1	1	7	2	0	1	1	1	0	39
31	23	0	7	1	1	0	.75	2	0	1	0	0	0	17
31	26	1	4	2	0	0	12	2	1	2	0	0	0	20
31	22	0	3	1	1	0	5	2	0	2	0	0	0	12
31	29	0	8	2	1	1	15	3	1	2	0	0	0	28
31	23	1	5	1	0	0	5	2	0	2	0	0	0	16
31	24	1	6	1	0	0	4	3	1	1	0	0	0	28
31	23	0	2	1	0	0	0	2	0	2	1	0	0	24
31	24	1	4	1	1	1	24	3	0	1	0	0	0	36
31	22	1	6	1	1	0	2	3	0	2	0	0	0	22
31	29	0	24	2	0	1	7	1	1	1	0	0	0	36
8	29	0	4	1	1	0	6	1	1	1	0	0	1	18
8	23	0	5	1	0	0	.25	2	0	1	0	0	0	14
6	22	1	10	2	1	1	3.75	2	1	1	0	0	0	23
8	24	1	24	1	1	1	2	2	1	2	0	0	0	30
8	18	0	5	1	1	0	.5	1	1	1	0	0	0	25
8	26	0	18	1	0	0	2	1	0	1	0	0	0	40
6	30	0	9	1	1	0	4	3	1	2	0	1	1	30
8	28	0	4	1	0	0	4.5	3	0	1	0	0	0	34
8	27	1	9	1	1	0	0	3	1	1	0	0	0	19
8	24	0	3	1	0	0	4	3	0	2	0	0	0	10
8	26	0	0	1	0	0	4	3	0	2	0	0	0	6
6	24	0	10	0	0	0	.25	2	0	2	0	0	0	8
8	28	1	12	2	1	1	.25	2	1	2	1	0	1	14
8	28	0	2	0	1	1	.91666669	3	1	1	0	0	0	18
8	22	1	4	2	1	0	4	3	0	2	0	1	1	18
8	23	0	13	1	0	1	3	2	1	2	0	0	0	27
8	20	1	24	2	0	0	4.8333335	3	0	2	0	0	0	21
8	20	0	8	1	1	0	2	2	1	2	1	0	0	13
8	19	1	12	1	0	1	10	1	0	2	0	0	1	22
8	21	0	1	0	0	0	5	3	0	2	0	0	0	9
6	29	0	5	1	0	0	.16666667	1	1	2	1	0	0	19
6	28	0	2	1	0	0	6	2	0	1	1	1	1	6
6	29	0	0	2	1	0	5.5833335	2	1	1	0	0	0	18
6	25	1	6	1	0	0	3	3	1	2	0	0	0	32
6	27	1	10	2	1	1	2.5	2	0	1	0	1	1	24
6	24	0	1	1	1	0	2.5	2	0	2	1	0	0	10
6	23	1	8	1	1	1	2.6666667	2	1	2	0	0	0	23
6	28	0	9	1	0	0	5	3	1	2	0	1	0	25
6	23	1	13	1	1	1	4	2	1	1	1	0	0	22
6	28	1	7	1	1	0	.25	2	1	1	1	1	1	24
6	22	0	5	1	0	0	2	2	0	2	0	0	0	14
6	21	1	4	1	1	1	4.6666665	3	1	2	0	0	0	12
6	19	0	18	1	1	1	2	2	1	2	0	1	0	26
6	30	0	4	1	0	0	6	2	0	2	0	0	0	13
6	22	0	4	1	0	0	2	3	1	2	0	0	0	29
6	20	0	5	1	1	1	.083333336	1	0	1	0	0	0	16
6	29	0	1	1	0	0	4	2	0	1	0	0	0	9
6	26	0	1	1	0	0	.16666667	3	0	2	0	0	0	29
6	24	0	2	2	1	1	1	3	1	2	1	1	1	19
4	19	1	4	1	1	1	4	1	0	2	0	0	1	13
4	19	0	3	2	1	1	3.3333333	1	1	1	0	0	0	13
4	24	0	19	1	1	1	10	3	1	1	0	0	0	39
4	23	1	20	1	1	1	.25	2	1	2	1	1	1	30
4	21	1	11	1	1	1	4.8333335	1	1	1	0	0	1	26
4	25	1	5	1	1	0	5	2	0	2	0	1	1	15
4	28	1	15	1	1	1	2.3333333	2	1	1	0	0	0	30
4	23	1	6	2	0	0	1.25	2	1	1	1	0	1	27
4	28	0	0	1	1	1	1	2	1	2	0	0	0	12
4	26	0	19	1	0	0	7	1	1	2	0	0	0	27
4	26	1	9	1	0	1	18	2	0	1	0	1	0	35
4	26	1	2	2	1	0	5	2	0	1	0	0	0	12
4	18	1	10	1	1	1	.41666666	2	0	1	1	1	1	22
4	29	0	2	0	0	0	.25	2	1	2	1	1	0	10
4	24	1	5	1	1	1	2	2	1	1	1	0	0	26
4	23	1	8	0	0	1	23	3	1	2	1	0	1	6
4	26	0	20	2	0	0	10	2	1	2	0	0	0	24
4	29	1	3	2	1	0	21.75	1	1	2	0	0	0	33
4	22	1	15	2	1	1	8	1	0	1	0	0	0	21
4	29	1	22	1	1	1	1.0833334	2	1	2	1	0	1	33
5	22	0	1	1	1	0	20	3	0	2	0	0	0	22
5	22	0	4	2	1	0	21	2	0	2	0	0	0	9
5	25	1	4	1	0	0	20	3	1	2	0	0	0	12
5	29	0	5	0	0	0	16	3	0	2	0	0	0	12
5	23	0	6	0	1	0	2	3	1	1	1	0	0	24
5	25	0	3	0	1	0	3.6666667	3	1	1	0	0	0	11
5	22	1	7	2	1	0	0	2	1	1	0	0	0	25
5	20	0	1	1	0	0	1	3	0	2	0	0	0	1
5	20	1	8	1	1	0	1.3333334	3	1	2	1	0	0	27
5	23	1	19	1	1	1	16	3	1	2	1	0	0	51
5	23	0	1	1	0	0	23	2	0	1	0	0	0	12
5	23	1	10	1	1	1	3	2	1	2	0	0	1	21
5	20	0	6	1	1	0	7	2	1	1	0	0	0	17
5	23	0	13	2	0	0	2.5	2	1	2	0	0	0	26
5	21	0	1	2	1	0	4.3333335	1	1	1	0	0	0	22
5	22	1	13	1	1	0	6	3	1	2	0	0	0	27
5	26	1	3	1	0	0		3	0	2	0	0	0	14
5	24	1	16	2	0	0	4	3	0	1	0	0	0	42
5	18	1	8	0	0	0	18	3	0	1	0	0	0	14
5	24	1	10	0	1	1	12	2	1	1	1	1	1	21
17	23	0	16	0	0	0	0	3	1	2	0	0	0	26
20	25	0	14	0	1	0	5	3	1	1	0	0	0	37
20	24	0	1	0	1	1	15	2	1	2	0	0	0	7
20	29	1	13	2	1	0	2	2	1	2	0	0	0	47
20	26	0	12	2	1	1	8	1	0	1	0	0	0	40
20	28	1	22	2	0	1	28	1	1	2	0	0	0	57
20	29	1	3	1	0	0	28.333334	3	1	1	0	0	0	39
20	21	0	11	2	1	0	3	3	0	2	1	1	1	16
20	20	0	5	1	0	0	5	3	0	2	0	0	0	35
20	26	0	14	1	1	0	26	2	1	1	0	1	0	22
20	23	1	5	2	0	0	1	2	0	1	0	0	0	21
20	28	0	9	1	1	0	1	3	1	2	0	0	0	27
20	21	0	5	0	0	0	8	2	0		0	0	0	11
20	26	0	0	0	0	0	2.5	2	1	1	0	0	0	12
20	28	1	15	2	1	0	.25	2	1	1	0	0	0	32
20	20	0	3	0	0	1	4.1666665	2	1	2	0	0	0	16
20	26	0	6	2	1	1	6	2	1	2	0	0	0	21
20	21	1	17	2	1	1	1.6666666	2						22
20	21	1	5	1	1	0	1.5833334	2	1	2	1	1	0	13
20	26	0	12	1	0	0	5.1666665	2	1	2	0	0	0	17
20	24	0	9	1	1	0	24	2	1	2	0	0	0	29
18	19	1	2	1	1	1	9	2	1	2	1	0	1	12
18	21	1	10	2	1	0	21	2	0	2	0	0	0	21
18	22	1	20	0	1	1	15	1	1	2	0	0	0	28
18	28	0	2	1	1	0	12	2	1	2	0	0	0	28
18	19	0	0	1	1	1	3	3	0	1	1	0	0	12
18	26	0	1	1	1	0	20.833334	2	1	2	0	0	0	19
18	23	0	5	2	1	0	23	2	0	1	0	0	0	19
18	24	1	0	2	1	0	2	3	1	1	0	0	0	12
18	22	1	0	1	1	0	2	2	1	2	1	0	0	25
18	21	0	7	1	1	1	13	2	1	2	1	0	1	29
18	20	1	6	0	0	1	.91666669	2	0	1	0	0	1	7
18	20	1	2	1	1	0	.083333336	2	0	2	0	0	0	13
18	23	0	4	0	0	0	0	2	0	2	0	0	0	4
18	21	0	2	1	0	0	.16666667	2	0	2	0	0	0	39
18	21	0	7	1	1	1	16	2	1	1	1	1	1	25
18	25	0	5	1	0	0	8	2	0		0	0	0	12
18	20	1	7	1	0	0	20	2	1	2	0	0	0	17
18	20	0	0	0	0	0	20	3	0		0	0	0	16
18	22	0	8	0	1	0	22	2	0	2	0	1	1	23
18	26	0	4	1	0	0	26	2	0	2	0	0	0	21
17	28	1	1	0	0	1	20	3	0	2	0	0	0	9
17	29	1	7	1	1	1	29	2	0	2	1	1	1	31
17	30	1	7	1	1	1	12	3	1	1	0	1	1	7
17	23	1	12	1	1	0	1.0833334	2	1	1	0	0	0	37
17	24	0	6	1	1	1	4	2	1	1	0	0	0	23
17	26	1	11	2	1	0	16	2	0	2	0	1	0	21
17	22	1	12	1	1	1	3	2	1	2	0	0	0	13
17	26	1	1	1	1	0	26	2	1	2	0	0	0	19
17	23	1	7	2	0	0	0	2	1	1	0	0	0	27
17	20	0	1	0	0	0	.083333336	3	0	2	0	0	0	7
17	26	0	6	2	1	0	1.5	2	1	2	1	0	0	20
17	26	0	0	2	0	0	8	1	1	2			0
17	24	1	1	1	0	0	2.5	2	1	1	0	1	1	11
17	20	0	4	0	0	1	0	3	1	2	0	0	0	20
17	19	0	6	0	0	0	.16666667	2	0	1	0	0	0	9
30	22	0	2	1	1	0	22	3	1	2	0	0	0	9
30	21	0	2	1	0	0	.83333331	3	0	2	0	0	0	15
30	22	0	4	1	0	0	3.0833333	3	0		0	0	0	13
30	22	1	0	2	0	0	20	3	0	2	0	0	0	36
30	29	1	15	1	0	0	25	2	1	2	0	0	0	46
30	28	1	9	1	1	0	4.0833335	3	0	2	1	1	1	14
30	24	1	1	1	1	1	24	3	0	1	0	0	0	22
30	22	1	6	1	1	0	2	3	0	1	0	0	0	33
30	24	0	2	1	1	0	24	2	1	2	0	0	0	20
30	27	0	17	0	1	1	17	2	1	1	1	1	1	28
30	28	0	9	2	1	1	3.75	2	1	2	0	0	0	16
30	28	1	7	1	1	1	16	3	0	2	0	0	0	16
30	19	0	2	1	1	0	5	2	0	2	0	0	0	24
30	26	0	24	1	1	1	26	2	0	2	1	1	1	41
30	19	0	33	2	1	1	.083333336	2						24
30	19	0	10	2	1	0	2	2	1	1	0	0	0	20
30	30	1	13	2	1	0	30	2	1	1	0	1	0	23
30	22	0	4	2	0	0	.16666667	1	0	2	0	0	0	17
30	29	0	0	2	0	0	18	2	0	1	0	0	0	13
30	19	0	1	0	0	0	2	3	0	2	0	0	0	7
28	22	1	8	2	0	0	6	3	1	2	1	0	1	21
28	22	0	2	0	1	0	0	2	0	2	0	0	0	17
28	25	0	2	1	0	0	21	2	1	2	1	1	1	17
28	23	0	1	0	0	1	23	2	0	1	0	0	0	10
28	21	0	1	1	0	0	21	3	0		0	0	0	8
28	23	0	3	1	1	0	3	2	0	2	0	0	0	21
28	21	0	2	1	0	0	13	2	0	2	0	0	0	11
28	25	1	2	0	0	0	25	2	0	2	0	0	0	16
28	29	0	9	1	0	0	29	2	0	2	0	0	0	24
28	25	1	0	0	1	0	0	3	0	2	0	0	0	17
28	24	1	28	2	0	0	15	3	1	2	1	1	0	36
28	23	0	2	2	1	0	23	2	0	1	0	0	0	26
28	18	0	10	0	1	0	1	1	1	2	0	0	0	16
28	26	1	4	1	0	0	26	2	0	1	1	1	0	15
28	28	0	1	1	1	1	28	2	1	2	0	0	0	18
28	25	1	11	1	1	0	23	3	1	2	0	1	0	21
28	27	0	7	0	0	0	27	2	0	1	0	0	0	14
28	28	1	5	1	0	0	28	2	0	2	0	0	0	24
28	21	0	4	0	1	0	21	2	0	1	0	0	0	19
28	20	1	9	0	1	0	.33333334	2	0	2	1	1	1	15
13	18	0	5	0	0	0	0	1	1	1	1	0	0	15
13	24	1	2	0	0	0	3	3	0	1	0	0	0	11
13	24	1	13	1	1	0	8	3	1	1	1	1	0	31
13	30	0	13	2	0	0	16	2	0	1	0	0	0	32
13	26	0	7	1	1	1	1	2	1	1	0	0	0	27
13	20	0	0	0	0	0	.16666667	1	0	2	0	0	0	6
13	22	0	3	1	0	1	1	2	0	2	0	0	0	19
13	23	1	4	0	1	0	1	3	0	1	0	0	0	23
13	23	1	6	1	1	1	5	2	1	2	0	0	0	15
13	20	1	10	1	1	0	.41666666	2	0	2	1	1	0	18
13	28	0	12	2	1	1	1	2	1	1	0	1	0	24
13	29	0	1	0	1	0	5.0833335	2	0	1	0	0	0	24
13	23	0	2	2	0	1	6	2	0	2	0	0	0	21
13	20	0	6	1	0	0	2	3	0	2	0	0	0	18
13	20	0	2	2	1	1	2	1	1	2	0	1	1	13
13	22	0	8	1	1	0	1.0833334	3	1	2	0	0	0	22
13	23	0	19	2	1	1	7	2	1	1	1	1	1	27
13	20	0	2	1	0	0	.16666667	3	0	2	1	1	0	10
13	28	1	24	2	1	1	3	1	1	1		1		37
13	18	0	24	2	1	1	18	2	1	1	0	0	0	19
14	21	1	4	2	1	1	3.0833333	2	0	2	0	0	0	20
14	22	1	14	1	1	1	1	1	1	1	1	0	1	26
14	26	1	21	2	0	0	.25	2	0	1	0	0	0	40
14	25	0	21	1	1	1	15	3	1	2	1	0	0	28
14	28	1	9	1	0	0	6	2	1	1	0	0	0	27
14	26	1	4	0	1	0	7	2	0	1	1	0	0	10
14	21	0	6	0	1	0	1	3	0	2	1	1	0	13
14	24	1	14	1	1	1	2	3	1	1	1	1	1	26
14	18	1	5	1	0	0	18	2	0	2	0	0	1	5
14	24	0	1	0	1	1	4	3	1	2	0	0	0	22
14	22	0	5	0	1	1	0	3	0	1	1	1	0	16
14	21	1	4	1	1	0	6	3	1	2	1	1	1	18
14	28	1	11	2	0	0	1	2	0	2	0	0	0	42
14	25	1	3	1	0	0	0	2	0	2	0	0	0	21
14	18	0	5	1	0	0	.16666667	1	0	1	0	0	0	10
14	29	0	7	0	1	0	.25	3	0	2	0	0	0	11
14	24	0	1	0	0	1	3	1	0	1	0	0	0	5
14	21	1	8	1	1	1	.083333336	3	0	1	0	0	0	12
14	25	0	0	2	1	0	15	2	0	2	0	0	0	33
14	19	0	2	1	0	0	0	2	0	1	1	0	0	11
11	20	0	1	1	0	0	0	2	0	2	0	0	0	12
11	29	1	5	1	1	0	.91666669	2	0	1	0	0	0	22
11	24	0	4	1	0	0	5	3	0	1	1	0	0	9
11	20	0	7	2	0	0	2	3	0	1	1	1	0	6
11	25	1	16	1	1	1	22.5	1	1	1	0	0	1	13
11	23	0	6	2	1	0	0	1	0	2	1	0	0	22
11	28	1	1	2	1	0	37.5	2	0	2	0	0	0	39
11	25	1	8	1	1	0	2.0833333	2	1	2	1	1	0	9
11	21	0	4	1	0	0	21	2	0		0	0	0	34
11	26	0	4	1	1	1	.41666666	2	0	2	0	0	0	18
11	23	0	0	2	1	1	3	1	1	1	1	1	1	33
11	24	0	12	2	0	0	3	2	1	2	1	0	0	13
11	22	0	4	1	1	1	0	3	0	1	1	1	1	21
11	21	0	1	0	0	0	1	1	0	2	0	0	0	10
11	22	0	12	1	1	1	.25	2	1	2	0	0	0	27
11	18	1	28	1	1	1	2	2	1	1	1	1	1	39
11	22	1	6	2	1	1	5	1	0	1	0	0	0	18
11	22	0	5	1	0	1	1	2	0	2	0	0	0	13
11	30	0	12	2	0	1	4	1	0	1	0	0	0	14
11	18	1	14	2	1	1	1.5	2	1	1	1	1	1	34
21	24	1	7	2	1	0	12	2	1	2	0	0	0	17
21	29	1	11	2	0	0	5	3	1	2	0	0	0	37
21	28	0	2	1	0	0	5	2	0	2	0	0	0	16
21	23	1	7	1	1	1	23	2	1	2	0	0	1	21
21	23	1	6	1	1	0	22	3	1	2	0	0	0	16
21	18	0	3	2	0	0	0	2	0		0	0	0	37
21	20	0	5	1	0	0	20	2	1	2	0	0	0	30
21	25	0	3	1	0	0	6	3	0	2	0	0	0	14
21	28	1	25	2	0	0	26	3	1	2	0	0	0	33
21	28	0	11	2	1	1	2	2	1	2	0	0	0	30
21	25	1	1	0	1	1	3	2	0	2	1	0	0	9
21	24	0	5	1	1	0	24	2	1	2	0	0	0	26
21	20	1	17	1	1	1	7	2	1	1	0	0	0	21
21	21	0	0	2	1	0	.58333331	2	1	1	0	0	0	17
21	28	1	6	2	1	0	9	3	0	2	0	0	0	20
21	23	1	23	1	1	0	7	2	1	1	0	0	0	48
21	25	1	0	1	1	1	2	3	1	2	0	0	0	16
21	26	1	16	1	1	1	10	1	1	1	0	0	0	28
21	19	1	20	1	1	0	24	2	1	1	1	0	0	34
21	23	0	15	2	0	0	13.333333	2	0	2	0	0	0	11
22	23	0	6	1	1	1	2.0833333	2	1	1	0	0	0	17
22	22	1	13	0	1	1	20.5	2	1	2	1	0	1	27
22	18	0	5	1	0	1	18	3	1	2	0	0	0	31
22	23	0	0	1	0	0	8	2	1	1	0	0	0	10
22	21	0	3	1	0	0	6	3	0	2	0	0	1	14
22	30	1	11	0	1	1	11	3	1	2	0	0	0	47
22	19	0	3	0	0	0	15	3	0	2	0	0	0	10
22	21	0	4	2	0	1	21	2	0	2	0	0	0	12
22	20	0	7	1	0	0	2.5	3	1	2	0	0	1	12
22	21	0	3	1	0	0	21	3	0		0	0	0	24
22	18	0	25	1	1	1	18	2	1	1	1	1	0	22
22	20	1	8	1	0	0	8	3	0	1	0	0	0	19
22	26	1	17	1	1	1	15	2	0	2	0	0	0	36
22	28	1	5	1	0	0	5	3	1	1	0	0	1	8
22	27	1	7	1	0	0	20	3	1	2	0	0	0	14
22	24	1	7	1	1	1	3	3	1	1	0	0	1	17
22	26	0	11	1	1	1	15	2	1	1	0	0	0	33
22	26	1	2	1	1	1	12	3	0	2	0	0	0	20
22	21	1	8	1	1	1	15	3	1	1	1	0	0	16
22	21	1	14	2	1	0	10	2	1	1	0	0	1	47
3	26	0	8	2	1	1	5	2	1	2	0	1	1	24
3	20	0	7	2	0	0	20	2	0	2	0	0	0	23
3	25	1	11	2	0	1	10	3	1	1	0	0	0	32
3	27	1	12	0	1	1	20	2	1	2	0	0	0	33
3	24	0	6	1	1	1	28	1	1	1	0	0	0	26
3	26	1	6	1	1	1	1.4166666	3	1	1	1	1	0	22
3	23	0	2	2	0	0	16	1	0	2	0	0	0	23
3	26	0	3	1	1	0	13	2	1	1	0	0	0	26
3	22	1	11	2	1	1	7	2	0	1	1	1	0	32
3	27	0	2	0	0	1	19.916666	3	0	2	0	0	0	12
3	22	0	0	0	1	0	.5	2	0	2	0	0	0	14
3	30	1	4	1	1	1	1	3	1	2	0	1	0	8
3	22	1	5	2	1	1	5	2	1	1	0	0	1	29
3	20	1	8	0	0	1	.083333336	3						32
3	20	0	6	1	0	0	8	2	1	1	0	0	1	15
3	21	0	2	1	0	0	2.5	3	1	2	0	0	1	16
3	20	0	0	0	1	0	7	2	0		0	0	0	12
3	30	0	2	0	1	1	0	2	1	2	0	0	0	18
3	19	0	1	1	0	0	19	2	0		0	0	0	19
3	28	0	4	1	0	0	25	3	1	2	0	0	0	21
7	23	1	10	1	1	0	.75	1	0	2	1	0	0	26
7	28	1	11	2	1	0	3	3	1	1	0	0	0	30
7	22	1	3	0	0	1	.58333331	3	0	2	0	0	0	12
7	29	0	5	1	0	0	3	1	0	2	0	0	0	9
7	21	1	4	1	1	0	.41666666	2	0	2	0	0	0	28
7	23	0	8	1	1	0	.58333331	3	0	2	0	0	0	53
7	27	1	9	1	1	1	3	3	0	1	0	0	0	14
7	24	0	12	1	1	0	2	3	1	2	1	1	0	27
7	21	1	2	1	1	1	5	3	0	2	0	0	0	29
7	28	0	15	1	0	0	1.5	3	0	2	0	0	0	21
7	22	1	18	1	1	1	1.8333334	2						30
7	27	0	9	1	1	1	3	2	1	1	0	1	0	40
7	29	1	12	1	1	1	5	1	1	2	0	0	0	12
7	24	1	7	1	1	1	2.5	1	1	2	0	0	0	15
7	26	0	9	1	0	0	10	2	1	1	0	1	0	17
7	18	1	13	1	1	0	3	2	1	2	1	0	0	23
7	21	0	6	1	1	1	2.3333333	2	1	2	0	0	0	14
7	24	1	5	1	1	0	1	3	0	1	0	0	0	20
7	25	0	9	1	1	1	4	2	1	1	1	1	0	24
7	25	1	0	1	0	0	5	2	0	1	0	0	0	23
24	21	0	2	1	1	0	4	2	1	2	0	0	0	10
24	24	0	8	1	1	0	.91666669	2	1	2	0	0	0	25
24	23	1	11	2	0	1	3	3	1	1	0	0	0	23
24	18	1	5	2	1	1	18	2	1	2	1	1	0	24
24	19	1	3	1	0	0	2	2	1	1	0	0	0	17
24	22	1	16	1	1	1	22	2	1	2	0	0	0	35
24	18	0	6	1	0	0	3	2	0	1	0	0	0
24	21	1	11	1	1	1	5.3333335	2	0	1	0	0	0	18
24	19	1	8	1	0	1	3	3	0	2	1	0	1	22
24	23	0	4	2	0	0	5	3	0	2	0	0	0	9
24	22	1	8	2	1	0	22	1	0	1	0	0	0	12
24	26	0	6	1	1	0	1	2	0	2	0	0	1	13
24	23	0	33	2	1	0	.25	1	0	1	0	1	1	12
24	22	0	1	0	0	0	.41666666	3	1	2	0	0	0	12
24	20	1	13	1	1	0	4	2	0	2	0	0	1	35
24	20	1	0	1	1	0	2.5	2	0	1	1	1	1	41
24	23	0	6	2	1	0	0	2	1	2	0	0	0	11
24	25	0	5	2	0	0	15	1	0		0	0	0	14
24	29	0	1	1	0	0	29	2	0	2	0	0		12
24	21	0	4	1	0	0	10	3	0	2	0	0	0	13
2	24	0	2	1	0	0	20.833334	2	1	2	0	0	0	18
2	19	0	15	1	1	1	18	3	0	2	0	0	0	43
2	23	0	0	1	0	0	11	2	1	2	0	0	0	24
2	25	1	10	2	1	1	.41666666	2	1	1	0	0	0	54
2	19	1	6	1	0	1	13.333333	3	1	1	0	0	0	22
2	24	1	6	1	1	0	15	3	0	2	0	0	0	17
2	22	0	5	1	0	0	7	2	0	2	0	0	1	15
2	19	0	2	1	0	0	19	2	0	2	0	0	1	15
2	19	0	3	1	1	1	9	3	0	1	1	1	1	20
2	24	1	4	1	1	1	2	2	1	2	0	0	0	24
2	23	1	17	1	1	1	23	3	1	1	1	0	0	24
2	23	1	6	2	1	1	23	3	1	1	0	0	0	19
2	28	1	11	1	1	1	28	2	0	1	1	1	0	24
2	23	0	3	1	0	0	23	3	1	2	0	0	0	11
2	30	0	8	1	1	1	30	3	0	2	1	0	0	12
2	22	1	5	0	1	1	22	3	0	2	0	0	1	19
2	20	0	3	1	0	1	20	3	0	1	0	0	0	16
2	29	1	10	0	1	0	29	3	0	2	0	0	0	19
2	23	1	3	0	1	0	14	2	1	2	0	0	1	26
2	19	1	7	1	1	1	1	2	1	1	0	0	0	10
1	23	1	12	1	0	0	23	2	0	2	0	0	1	19
1	21	1	6	0	1	1	1.75	2	1	1	1	1	1	14
1	21	0	1	0	0	1	21	2	1	1	1	0	0	25
1	29	0	0	1	0	0	8	2	1	2	0	0	0	17
1	28	1	0	0	0	0	10	2	1	2	0	0	0	9
1	21	0	1	0	1	1	.91666669	2	0	1	1	1	0	12
1	27	1	13	2	1	1	28	1	1	2	0	0	0	36
1	27	1	4	0	0	0	4	1	0	1	0	0	0	41
1	25	1	0	1	1	0	25	3	1	2	0	0	0	12
1	24	0	11	1	0	0	10	3	1	1	1	0	1	27
1	21	1	7	2	1	0	21	2	1	1	0	1	1	32
1	22	0	6	0	1	1	1.6666666	3	0	1	1	1	1	21
1	21	0	1	0	1	0	4.9166665	3	0	2	1	0	1	4
1	18	0	14	2	1	1	18	2	1	2	0	0	0	35
1	29	0	1	1	0	0	25	3	0	2	0	0	0	21
1	27	0	3	2	0	0	25	2	0	2	0	0	0	18
1	25	0	7	1	1	0	1	3	0	2	0	0	0	16
1	30	0		2			20	2
1	20	0	2	1	0	0	18	3	1	1	0	0	0	18
23	27	0	9	1	0	0	19	2	1	1	0	0	0	21
23	22	0	2	1	0	0	9	2	1	2	0	0	0	15
23	19	0	5	2	0	0	0	2	1	1	0	0	0	16
23	21	0	5	1	1	0	21	3	0	2	0	0	0	31
23	21	0	11	2	0	1	12	3	1	2	0	0	0	13
23	23	1	0	2	0	0	9	2	0	2	0	0	0	36
23	22	0	2	0	1	1	22.833334	3	0	1	1	0	0	12
23	18	0	4	1	1	0	18	2	0	2	1	1	0	32
23	20	1	22	1	1	1	20	2	1	2	1	0	1	31
23	20	0	7	2	1	1	1	3	1	2	0	0	1	22
23	18	1	4	1	0	0	18	3	0	2	0	0	0	22
23	21	0	3	1	1	1	1.75	2	1	1	1	0	1	30
23	20	0	2	0	0	1	20	2	0	1	0	0	0	15
23	21	1	3	1	0	0	18.333334	2	1	2	0	0	0	19
23	23	1	3	0	1	1	17	2	1	1	1	0	0	20
23	27	1	6	2	0	0	2	3	0	1	0	0	0	23
23	20	1	2	1	1	1	20	3	0	2	0	0	0	21
23	25	0	3	1	1	0	12	2	0	1	0	0	0	12
23	30	0	2	1	0	0	20	3	0	2	0	0	0	14
23	29	0	7	0	1	0	20	3	1	2	1	0	0	22
27	28	1	9	2	1	1	28	2	0	2	0	0	0	26
27	25	0	3	0	0	0	25	2	0	1	1	1	1	20
27	25	0	5	2	0	0	25	2	0	1	0	0	0	14
27	24	0	10	1	0	0	4	3	0	2	0	0	0	23
27	21	0	5	1	1	1	8	3	1	2	1	0	0	31
27	23	0	8	1	0	0	0	3	0	2	0	0	0	19
27	24	1	2	1	0	0	24	3	1	2	1	1	0	17
27	21	1	3	1	1	1	26.666666	2	1	2	0	0	1	29
27	25	0	10	1	1	1	5.3333335	3	1	2	0	0	0	16
27	21	1	5	1	1	0	21	2	0	1	0	0	0	23
27	18	0	9	1	1	1	0	2	1	1	0	0	0	20
27	18	0	3	1	0	0	2	2	0	2	0	0	0	21
27	20	0	0	0	1	0	20	2	0	2	1	1	0	11
27	20	0	1	1	0	1	14	2	0	1	0	0	0	13
27	25	1	23	1	1	1	25	2	1	2	1	1	0	46
27	24	0	14	1	1	0	4	3	1	1	1	1	1	22
27	19	1	1	0	0	1	19	2	0	2	0	0	0	6
27	19	0	2	1	0	0	7.4166665	2	0	2	0	0	0	18
27	22	0	1	0	1	0	1.8333334	3	1	2	1	1	0	14
27	27	1	5	1	1	1	7.4166665	3	0	2	1	1	1	21
16	30	1	11	1	1	1	2	3	1	1	1	1	1	13
16	29	1	10	1	0	0	4	3	0	2	0	0	0	27
16	21	0	11	2	1	1	.083333336	1	1	1	0	0	0	13
16	29	0	11	1	0	0	1	1	0	1	0	0	0	48
16	19	0	10	1	0	0	.75	3	0	2	0	0	0	13
16	21	1	27	2	1	1		1	0	1	1	0	1	41
19	29	0	0	2	0	0	24	2	0	1	0	0	0	12
19	20	0	15	2	1	0	20	2	0	2	0	0	0	21
19	24	0	4	1	1	1	24	2	0	2	0	0	0	20
19	20	0	11	2	1	1	20	2	0	1	0	0	0	13
19	20	0	8	0	1	0	10	2	0	2	0	0	0	28
19	28	1	3	0	1	1	.83333331	3	1	2	0	0	0	9
19	30	1	14	1	1	0	23	2	1	1	0	0	0	25
19	22	1	2	0	0	0	4	2	0	2	0	0	0	17
19	23	1	5	1	1	0	3	3	1	2	0	0	0	38
19	25	0	9	1	1	0	3	2	0	2	0	0	0	15
19	24	0	3	0	0	0	24	2	0	1	0	0	0	20
19	24	1	5	2	1	1	2.5	2						19
19	30	0	17	2	0	0	18	2	0	1	0	0	0	37
19	24	0	4	1	1	0	24	2	0	1	0	0	0	7
19	27	0	4	0	0	0	6	2	0	1	0	0	0	4
19	25	0	7	1	0	0	19	2	0	1	0	0	0	26
19	25	1	22	1	1	1	0	2	0	1	1	1	0	34
19	27	1	24	1	1	1	3	3	1	2	1	1	0	33
19	26	1	4	0	1	0	2.5	2	0	2	0	0	0	14
19	23	1	10	0	0	1	12	3	0	1	1	1	0	11
9	23	0	7	1	1	0	6	3	1	2	0	0	0	7
9	25	1	6	1	1	1	2	2	0	2	1	1	0	31
9	21	1	5	0	1	0	14	2	1	2	0	0	0	9
9	21	1	7	1	1	0	21	2	0	2	0	0	0	16
9	29	1	7	0	1	1	4	2	1	1	0	1	0	19
9	30	0	12	1	1	1	30	1	1	1	1	1	0	24
9	18	0	1	1	0	0	7	2	1	1	0	0	0	11
9	20	1	3	1	1	1	21	2	0	1	0	0	0	21
9	22	1	10	1	1	1	14	2	1	1	1	1	1	17
9	21	0	20	2	1	1	0	2	1	1				25
9	29	1	0	2	0	0	10.166667	2	0	2	1	1	0	17
9	28	1	21	1	0	0	9	3	0	1	0	1	0	33
9	20	1	3	1	1	1	0	3	1	2	0	0	1	17
9	24	0	3	1	0	0	23	3	0	1	0	0	0	38
9	25	1	19	2	1	1	13	2	1	2	1	0	0	28
9	18	1	10	2	1	0	1.5	2	1	1	0	0	0	22
9	23	0	2	1	1	1	14	3	0	2	0	0	0	18
9	22	0	13	1	0	0	14	2	1	1	0	0	0	34
9	20	0	8	2	1	1	18	3	0	2	0	0	0	22
9	23	0	1	2	1	1	1.25	2	0	1	0	0	0	14
10	26	1	7	1	0	0	2	2	1	2	0	0	0	4
10	20	1	6	1	1	0	2	2	1	2	0	1	1	28
10	29	1	12	1	1	0	10	2	0	1	0	0	0	20
10	30	1	8	2	1	0	5	2	0	2	0	0	0	16
10	29	0	9	2	0	0	8	2	0	1	0	0	0	41
10	20	0	3	0	0	0	2.9166667	2	1	2	0	0	0	17
10	18	0	3	1	1	0	.33333334	2	0	2	0	0	0	16
10	20	1	9	1	1	0	2	3	0	2	1	1	0	17
10	22	0	12	1	1	1	.083333336	2	0	1	0	0	0	14
10	24	0	8	1	0	0	0	2	0	1	0	0	1	19
10	28	1	6	1	1	1	2	2	1	2	0	0	1	24
10	23	1	4	2	0	1	2	2	0	2	0	0	0	23
10	25	0	3	1	0	0	8	2	1	1	0	0	0	9
10	21	1	10	1	1	0	.16666667	1	1	2	0	0	0	21
10	22	1	3	1	0	0	0	2	0	2	0	0	0	21
10	18	1	34	0	1	1	2	2	1	2	0	0	0	43
10	30	0	0	2	0	0	1	1	0	2	0	0	0	28
10	25	1	9	0	1	1	3	2	1	2	0	0	0	21
10	24	1	20	2	1	1	2	2	1	2	1	0	1	21
10	22	0	7	2	1	1	.083333336	1	1	1	0	0	0	21
16	28	0	10	1	1	1	5	2	1	2	0	1	0	17
16	27	0	7	2	1	1	6	2	1	2	0	0	0	11
16	21	1	13	1	1	0	2.8333333	1	1	1	0	0	0	25
16	22	1	27	1	1	1	2	2	1	1	0	0	1	30
16	25	0	3	2	0	1	1.1666666	1	1	1	0	0	0	16
16	22	0	4	1	0	0	.16666667	1	1	1	0	0	0	18
16	22	0	2	0	1	1	1	2	1	2	0	0	0	24
16	24	1	6	1	0	0	2.8333333	3	1	2	0	1	0	29
16	19	1	15	2	1	1		1	1	2		0	0	22
16	26	1	17	1	1	1	.58333331	2	1	2	1	0	1	27
16	27	0	6	2	0	1	4	3	0	2	0	0	0	27
16	22	0	2	1	0	0	1	2	0	2	0	0	0	20
16	24	1	11	1	1	1	3.6666667	3	1	1	1	1	1	31
16	26	0	0	0	0	0	1	3	1	2	0	0	0	3
15	24	0	10	2	1	1	1.5	2	1	2	0	0	1	52
15	21	0	8	2	1	0	1	2	1	2	1	0	1	21
15	23	0	7	1	0	0	2.5	1	0	1	0	0	0	11
15	28	0	15	2	1	1	2	2	0	2	0	0	0	16
15	28	0	4	1	0	0	28	3	1	2	0	0	0	21
15	21	0	0	0	0	0	1.0833334	2	0	2	0	0	0	12
15	21	0	1	0	0	0	.83333331	2	0	2	0	0	0	10
15	20	0	8	2	0	0	.16666667	1	1	2	0	1	1	14
15	23	0	25	1	0	0	2	1	0	2	0	0	0	42
15	23	0	9	1	1	0	.41666666	2	1	2	1	1	1	27
15	29	0	5	1	1	0	10	2	1	1	0	1	0	18
15	24	0	23	2	1	0	2	2	1	1	0	0	1	33
15	20	1	18	1	1	1	0	1	1	2	1	0	0	12
15	30	0	1	1	0	0	.41666666	1	0	2	0	0	0	12
15	26	0	2	1	0	0	3	2	1	2	0	0	1	8
15	26	1	29	1	1	1	.16666667	2	1	2	0	1	1	34
15	30	1	1	1	0	0	2.5	2	0	2	0	0	0	22
15	21	0	7	1	0	0	.5	2	0	2	0	0	0	19
15	23	0	9	1	1	0	2.0833333	2	1	2	1	1	1	17
15	30	1	5	1	0	0	16.666666	2	0	2	1	0	0	26
12	26	0	2	0	1	1	.41666666	2	0	1	0	0	0	14
12	28	1	4	1	1	0	.5	3	1	2	0	0	0	11
12	30	0	18	1	1	0	5	2	1	1	0	0	0	14
12	24	1	8	1	1	0	0	2	0	1	0	0	0	15
12	24	0	29	2	1	1	.58333331	2	1	1	0	0	0	47
12	23	1	16	2	1	1	1.8333334	2	1	1	0	0	0	27
12	19	0	18	1	0	0	2.5	2	0	1	0	0	0	38
12	24	1	5	1	1	1	1.25	3	1	2	1	1	0	28
12	24	0	1	0	1	0	5	1	1	2	0	0	0	12
12	26	0	9	1	0	0	.41666666	1	0	2	0	0	1	18
12	23	1	11	2	1	1	.33333334	3	0	2	0	0	0	18
12	28	1	6	2	1	1	0	1	1	1	0	0	0	23
12	20	0	2	1	0	0	.33333334	2	1	2	1	1	1	16
12	22	0	3	0	1	0	2.1666667	2	0	1	0	0	0	20
12	25	0	0	1	0	0	.083333336	2	1	2	0	0	0
12	18	0	9	2	0	0	10	3	1	1	0	0	0	36
12	30	1	7	0	1	0	3	2	0	2	0	0	0	3
12	28	1	19	2	1	1	.58333331	2	0	2	0	0	0	27
12	30	1	2	1	0	0	3	2	0	2	0	0	0	34
12	21	0	4	1	0	0	4.3333335	2	1	2	0	0	0	19
29	20	1	17	2	1	1	2.5	1	1	2	0	0	0	33
29	26	1	25	2	0	0	1.6666666	2	1	1	1	0	1	36
29	30	1	9	1	1	1	.41666666	2	1	2	0	0	1	17
29	28	0	0		0	0	15	1						12
29	26	0	5	2	1	1	1.6666666	2	1	2	1	1	1	20
29	25	0	11	2	0	0	1.6666666	2	1	2	0	1	1	24
29	22	0	4	1	1	0	22	2	0	1	0	0	0	13
29	21	1	2	0	0	0	21	2	1	2	1	1	1	7
29	21	0	6	1	1	0	21	2	0	2	0	0	0	5
29	21	1	23	2	1	1	.75	2	1	2	1	0	1	30
29	24	0	0	1	0	0	20.666666	3	1	1	0	0	0	24
29	22	1	11	0	1	1	1.8333334	2	1	1	0	0	1	23
29	18	0	11	1	1	1	6	2	0	2	0	0	0	11
29	26	0	0	1	0	0	14	2	0	1	0	0	0	22
29	21	0	2	1	0	0	21	2	1	2	0	0	0	20
29	19	0	1	1	0	1	0	3	1	2	0	0	1	8
29	23	0	0	0	0	0	21.916666	2	0	2	1	0	1	6
29	22	0	0	1	0	0	1	2	0	2	0	0	0	22
29	22	1	2	1	1	1	22	3	0	2	0	0	0	18
29	18	1	8	1	1	1	0	3	1	1	1	0	1	34
